# Supplementary material for: The impact of perioperative positive fluid balance on postoperative acute kidney injury in patients undergoing open hepatectomy: A retrospective single center cohort study
Source: PLoS One. 2025 Apr 1;20(4):e0319856. doi: 10.1371/journal.pone.0319856 (PMC11960907; doi:10.1371/journal.pone.0319856)
Supplement: S1 Data — (XLSX) [file pone.0319856.s001.xlsx]

## Sheet: Sheet1
	gender	age	Wtkg	Htcm	BMI	ASA	Dx	hepatitis	ChildPH	ud	DM	HTN	DLP	UDCardio	otherUD	type_of_hepatectomy	hilar	vascular_resection	preBUN	preCr0	precr1	precr2	AKI	stage	Alb	Anestimemin	Optimemin	crystalloid	colloid	Stratch	Gelatin	Albumin	transfusion	PRCtrans	FFPtrans	plttrans	EBL	UOPml	intake	output	balance	intakemlkghr	balancemlkghr	uopmlkghr	pobun2	poCr1	poCr2	po_transfusion	poprctrans
	1	67	75	158	30.0433	2	2	1	2	2	0	1	0	0	0	2	2	1	21	1.2	0.9		0	0	2.7	765	730	3900	2500	1500	1000	0	1	515	540	0	3200	1010	7455	4210	3245	7.8	3.39	1.05621		0.9		1	1
	2	54	64	149	28.83	2	2	1	3	2	0	0	0	0	1	2	2	1	6	0.4	0.3		0	0	3.8	320	285	2050	0	0	0	0	0	0	0	0	200	560	2050	760	1290	6.01	3.78	1.64		0.3		0	0
	1	60	60	158	24.0346	2	2	1	1	2	0	0	1	0	0	1	1	1	17	0.6	1		1	1	1	940	890	6600	1500	1000	500	0	1	1085	1510	0	4000	688	10695	4688	6007	11.38	6.39	0.731915		1		1	0
	1	46	62	140	31.6327	2	2	1	1	2	0	0	0	0	1	1	1	1	6	0.8	0.8	0.8	0	0	4.3	355	300	4800	500	500	0	0	1	760	780	0	4000	960	6840	4960	1880	18.65	5.12	2.61699	12		0.8	1	0
	2	55	50	150	22.2222	2	1	1	1	2	0	0	0	0	1	1	1	1	7	0.8	0.6		0	0	3.7	350	315	2310	500	500	0	0	0	0	0	0	400	1300	2810	1700	1110	9.63	3.81	4.45714		0.6		0	0
	2	43	50	155	20.8117	1	2	1	1	1	0	0	0	0	0	1	1	1	8	0.8	0.9		0	0	4.2	255	230	2680	500	500	0	0	1	100	0	0	700	430	3280	1130	2150	15.44	10.12	2.02353		0.9		0	0
	1	51	60	158	24.0346	2	2	1	1	2	0	0	0	0	1	1	1	1	8	0.8	0.9		0	0	3.9	325	255	2550	0	0	0	0	1	100	0	0	750	332	2650	1082	1568	8.15	4.82	1.02154		0.9		0	0
	1	62	100	171	34.1986	2	2	1	1	2	0	0	0	0	1	1	1	1	9	1	1		0	0	3.9	290	195	2900	0	0	0	0	0	0	0	0	1000	520	2900	1520	1380	6	2.86	1.07586		1		1	1
	2	54	64	153	27.3399	2	2	1	3	2	0	0	0	0	1	2	2	1	6	0.4	0.3		0	0	3.2	315	285	2050	0	0	0	0	0	0	0	0	200	560	2050	760	1290	6.1	3.84	1.66667		0.3		1	1
	1	67	75	163	28.2284	2	2	1	3	2	0	0	0	0	1	2	2	1	21	1.2	0.9	0.8	0	0	2.7	765	730	3900	2500	1500	1000	0	1	515	840	0	3200	1010	7755	4210	3545	8.11	3.71	1.05621	16	0.9	0.8	0	0
	2	36	60	148	27.3923	1	4	1	1	1	0	0	0	0	0	1	1	1	8	0.8	0.6		0	0	4.1	610	565	2270	1700	1200	500	0	1	500	630	0	2100	953	5100	3053	2047	8.36	3.36	1.5623		0.6		1	0
	2	42	49	155	20.3954	1	2	1	1	1	0	0	0	0	0	1	1	1	9	0.6	0.9		1	1	4.1	210	190	3800	0	0	0	0	0	0	0	0	400	420	3800	820	2980	22.16	17.38	2.44898		0.9		0	0
	2	51	45	153	19.2234	1	2	1	1	1	0	0	0	0	0	1	1	1	13	0.5	0.6		0	0	4.4	345	315	2050	1000	1000	0	0	0	0	0	0	800	560	3050	1360	1690	11.79	6.53	2.16425		0.6		1	0
	2	53	50	148	22.8269	1	4	1	1	1	0	0	0	0	0	1	1	1	16	0.6	0.6	0.9	0	0	3.8	410	355	3090	700	700	0	0	1	0	200	0	1000	385	3990	1385	2605	11.68	7.62	1.12683	17	0.6	0.9	1	0
	1	56	60	158	24.0346	2	4	1	1	2	0	0	0	0	1	1	1	1	15	1	1.3		1	1	3	90	65	1000	500	500	0	0	0	0	0	0	50	150	1500	200	1300	16.67	14.44	1.66667		1.3		0	0
	1	49	66	158	26.4381	2	4	4	1	1	0	0	0	0	0	1	1	1	9	0.9	7.1		1	3	3.9	310	285	3450	1000	1000	0	0	0	0	0	0	600	310	4450	910	3540	13.05	10.38	0.909091		7.1		0	0
	1	56	61	158	24.4352	2	4	4	1	2	0	0	0	0	1	1	1	1	10	0.8	1		0	0	4.3	375	330	1580	500	500	0	0	1	350	0	0	700	500	2430	1200	1230	6.37	3.23	1.31148		1		0	0
	1	64	55	158	22.0317	3	2	1	1	2	0	0	0	0	1	1	1	1	14	1	1.1		0	0	4.1	515	475	3350	0	0	0	0	0	0	0	0	800	1015	3350	1815	1535	7.1	3.25	2.15004		1.1		0	0
	2	69	53	150	23.5556	2	2	1	1	2	0	1	0	0	1	1	1	1	8	0.7	0.7	0.7	0	0	3.6	245	215	1130	0	0	0	0	0	0	0	0	500	550	1130	1050	80	5.22	0.37	2.54139	8	0.7	0.7	0	0
	1	41	45	149	20.2694	3	2	4	1	2	0	0	0	0	1	1	1	1	7	0.8	0.7	0.5	0	0	2.9	585	550	3600	1000	1000	0	0	0	0	0	0	2000	1070	4600	3070	1530	10.48	3.49	2.43875	2	0.7	0.5	0	0
	1	46	58	157	23.5304	1	2	1	1	1	0	0	0	0	0	1	1	1	9	1.1	0.9		0	0	4.3	235	210	2800	1000	1000	0	0	0	0	0	0	1300	205	3800	1505	2295	16.73	10.1	0.902421		0.9		1	1
	2	71	95	158	38.0548	2	2	1	1	2	1	0	0	0	1	1	1	1	8	1.1	1.1	1.1	0	0	3.5	295	265	1400	500	500	0	0	0	0	0	0	350	520	1900	870	1030	4.07	2.21	1.11329	7	1.1	1.1	0	0
	1	44	70.3	158	28.1606	2	4	2	1	2	0	0	0	0	1	1	1	1	11	1.3	1.2		0	0	4	590	555	2380	1000	1000	0	0	1	480	685	0	3400	770	4545	4170	-375	6.57	-43.72	1.11387		1.2		0	0
	1	42	71	158	28.441	1	3	1	1	1	0	0	0	0	0	1	1	1	10	0.8	1		0	0	4.2	405	370	3250	500	500	0	0	1	350	0	0	1400	860	4100	2260	1840	8.56	3.84	1.79447		1		0	0
	1	65	65.5	158	26.2378	2	4	1	1	2	0	0	0	1	0	1	1	1	8	0.8	0.9		0	0	3.6	420	370	2520	1000	1000	0	0	1	300	0	0	700	900	3820	1600	2220	8.33	4.84	1.96292		0.9		0	0
	2	74	38	140	19.3878	2	2	1	1	2	0	0	0	0	1	1	1	1	11	1.1	0.8	0.9	0	0	3.8	365	345	2900	500	500	0	0	1	280	0	0	900	910	3680	1810	1870	15.92	8.09	3.93655	8	0.8	0.9	1	0
	1	45	59	160	23.0469	2	2	1	1	2	0	0	0	0	1	1	1	1	9	0.8	1.1		1	1	3.9	320	290	1750	500	500	0	0	1	200	890	0	2200	190	3340	2390	950	10.61	3.02	0.603814		1.1		0	0
	2	53	57	157	23.1247	2	2	1	1	2	0	0	0	0	1	1	1	1	7	0.7	0.7		0	0	3.7	360	315	1640	0	0	0	0	1	0	100	0	600	760	1740	1360	380	5.09	1.11	2.22222		0.7		1	0
	2	34	50	150	22.2222	1	1	1	1	1	0	0	0	0	0	1	1	1	8	0.8	0.7		0	0	4.5	400	380	4030	0	0	0	0	0	0	0	0	300	1460	4030	1760	2270	12.09	6.81	4.38		0.7		0	0
	2	79	28	141	14.0838	2	1	1	1	2	0	0	0	0	1	1	1	1	16	1.1	0.5		0	0	3.7	290	255	2750	200	200	0	0	1	150	250	0	700	750	3350	1450	1900	24.75	14.04	5.54187		0.5		0	0
	1	66	45	160	17.5781	2	4	1	1	1	0	0	0	0	0	1	1	1	9	0.9	0.9	0.9	0	0	3.7	160	130	3400	1500	1000	500	0	1	430	0	0	2500	320	5330	2820	2510	44.42	20.92	2.66667	7	0.9	0.9	1	1
	2	70	37	150	16.4444	2	2	1	1	1	0	0	0	0	0	1	1	1	12	0.9	0.7		0	0	3.9	300	255	1700	600	600	0	0	0	0	0	0	400	400	2300	800	1500	12.43	8.11	2.16216		0.7		0	0
	1	52	72	160	28.125	1	2	1	1	1	0	0	0	0	0	1	1	1	9	1.2	1.2		0	0	3.7	150	110	800	0	0	0	0	0	0	0	0	50	550	800	600	200	4.44	1.11	3.05556		1.2		0	0
	1	61	71	160	27.7344	2	4	1	1	1	0	0	0	0	0	1	1	1	11	1.1	0.8		0	0	4.3	185	170	2900	0	0	0	0		0	0	0	200	1100	2900	1300	1600	13.25	7.31	5.02474		0.8		0	0
	1	53	73	158	29.2421	2	4	1	1	2	0	0	0	0	1	1	1	1	14	1	0.8		0	0	4.2	125	80	0	0	0	0	0	0	0	0	0	0	100	0	100	-100	0	-0.66	0.657534		0.8		0	0
	1	72	58	158	23.2335	2	4	1	1	1	0	0	0	0	0	1	1	1	11	0.8	0.8		0	0	3.9	320	295	2100	1400	1000	400	0	1	400	0	0	700	1680	3900	2380	1520	12.61	4.91	5.43103		0.8		0	0
	1	31	64	158	25.6369	2	1	1	1	2	0	0	0	0	1	1	1	1	13	0.9	0.7		0	0	4.5	305	280	3300	1000	1000	0	0	0	0	0	0	500	355	4300	855	3445	13.22	10.59	1.09119		0.7		0	0
	2	49	46	148	21.0007	2	4	2	1	2	0	0	0	0	1	1	1	1	6	0.9	0.9		0	0	3.4	240	215	1500	500	500	0	0	0	0	0	0	400	115	2000	515	1485	10.87	8.07	0.625		0.9		0	0
	2	51	47.5	150	21.1111	1	2	1	1	1	0	0	0	0	0	1	1	1	6	0.8	0.7		0	0	3.9	90	70	450	0	0	0	0	0	0	0	0	100	300	450	400	50	6.32	0.7	4.21053		0.7		0	0
	2	42	53	149	23.8728	2	1	1	1	2	0	0	0	0	1	2	2	2	9	0.6	0.7		0	0	3.9	240	210	2970	0	0	0	0	0	0	0	0	400	630	2970	1030	1940	14.01	9.15	2.9717		0.7		0	0
	2	76	78	149	35.1336	3	2	1	1	2	1	0	0	0	0	1	1	1	9	0.8	0.8		0	0	3.5	180	155	3300	0	0	0	0	1	300	0	0	1300	250	3600	1550	2050	15.38	8.76	1.06838		0.8		0	0
	1	38	60	160	23.4375	2	4	1	1	2	0	0	0	0	1	1	1	1	4	0.8	0.9		0	0	3.7	120	95	600	0	0	0	0	0	0	0	0	100	150	600	250	350	5	2.92	1.25		0.9		0	0
	1	76	47	159	18.591	3	2	1	1	2	0	1	0	0	0	1	1	1	22	1.5	1.4	4.1	0	0	4.2	305	290	1600	900	900	0	0	1	100	0	0	500	530	2600	1030	1570	10.88	6.57	2.21835	36	1.4	4.1	0	0
	1	63	47	160	18.3594	2	2	1	2	2	0	0	0	0	1	1	1	1	12	0.9	1	0.8	0	0	3.7	725	685	3700	1000	1000	0	0	1	300	775	0	2400	2100	5775	4500	1275	10.17	2.25	3.69773	19	1	0.8	0	0
	2	68	60	150	26.6667	2	1	1	1	2	0	0	0	0	1	1	1	1	12	0.8	0.8	0.6	0	0	3.4	480	445	4500	900	900	0	0	1	815	450	0	900	980	6665	1880	4785	13.89	9.97	2.04167	10	0.8	0.6	0	0
	2	54	64	150	28.4444	2	4	1	1	2	0	0	0	1	0	1	1	1	8	0.9	0.7		0	0	4.2	165	140	1750	0	0	0	0	0	0	0	0	200	125	1750	325	1425	9.94	8.1	0.710227		0.7		0	0
	2	47	51	150	22.6667	2	2	1	3	2	0	0	0	0	1	2	2	1	10	0.9	0.9		0	0	2.7	435	375	1150	1250	1000	250	0	1	0	398	0	1100	490	2798	1590	1208	7.57	3.27	1.32522		0.9		1	1
	2	62	50	152	21.6413	2	2	1	1	2	0	1	0	0	0	1	1	1	16	0.9	0.8		0	0	3.6	325	285	2730	900	900	0	0	1	365	0	0	1200	610	3995	1810	2185	14.75	8.07	2.25231		0.8		1	1
	2	51	37	140	18.8776	3	2	1	2	2	0	0	0	0	1	1	1	1	5	0.7	0.5		0	0	3.5	400	355	3600	2000	2000	0	0	1	1010	430	0	1750	1150	7040	2900	4140	28.54	16.78	4.66216		0.5		1	0
	1	58	60	160	23.4375	2	4	1	1	2	0	0	0	0	1	1	1	1	7	0.9	1		0	0	3.6	345	330	1420	350	350	0	0	1	0	750	0	850	460	2520	1310	1210	7.3	3.51	1.33333		1		0	0
	2	37	62	165	22.7732	1	2	1	1	1	0	0	0	0	0	1	1	1	5	0.7	0.7		0	0	4	340	340	1685	500	500	0	0	0	0	0	0	500	1320	2185	1820	365	6.22	1.04	3.75712		0.7		0	0
	2	41	63	150	28	2	2	1	1	2	0	0	0	0	1	1	1	1	9	0.7	0.5		0	0	3.3	320	290	1300	500	500	0	0	1	190	560	0	1000	540	2550	1540	1010	7.59	3.01	1.60714		0.5		0	0
	2	45	65	150	28.8889	2	2	1	1	2	0	0	0	0	1	1	1	1	14	1.1	0.8	0.6	0	0	4.4	375	320	2820	300	300	0	0	0	0	0	0	500	1450	3120	1950	1170	7.68	2.88	3.56923	10	0.8	0.6	0	0
	2	57	53	150	23.5556	2	2	1	1	2	0	0	0	0	1	1	1	1	10	0.6	0.6		0	0	3.6	325	280	950	600	600	0	0	1	300	0	0	800	770	1850	1570	280	6.44	0.98	2.68215		0.6		0	0
	1	52	52	146	24.3948	2	4	1	2	2	0	0	0	0	1	1	1	1	10	0.8	0.8	0.8	0	0	3.2	625	560	7600	2500	2000	500	0	1	320	725	0	3500	1600	11145	5100	6045	20.58	11.16	2.95385	8	0.8	0.8	1	1
	1	46	58	160	22.6562	2	4	1	1	2	0	0	0	0	1	1	1	1	12	0.9	0.9		0	0	3.7	330	300	2300	500	500	0	0	1	0	779	0	700	125	3579	825	2754	11.22	8.63	0.39185		0.9		0	0
	1	68	50	160	19.5312	2	2	1	1	2	0	0	0	0	1	1	1	1	7	0.9	0.8	0.9	0	0	3	395	360	1780	0	0	0	0	0	0	0	0	600	190	1780	790	990	5.41	3.01	0.577215	15	0.8	0.9	1	0
	2	59	53	150	23.5556	2	2	1	2	2	0	0	0	0	1	1	1	1	15	0.9	0.7		0	0	4	190	145	1600	0	0	0	0	0	0	0	0	50	140	1600	190	1410	9.53	8.4	0.834161		0.7		0	0
	2	43	48	152	20.7756	1	1	1	1	1	0	0	0	0	0	1	1	1	7	0.7	0.7		0	0	3.9	260	225	3200	1000	1000	0	0	1	400	0	0	900	760	4600	1660	2940	22.12	14.13	3.65385		0.7		0	0
	1	76	35	150	15.5556	3	2	1	3	2	0	0	0	0	1	1	1	1	7	0.8	0.5	0.4	0	0	2.8	530	485	3600	2500	2000	500	0	1	205	205	0	4100	142	6510	4242	2268	21.06	7.34	0.459299	3	0.5	0.4	1	1
	2	58	65	150	28.8889	2	2	1	3	2	0	0	0	0	1	1	1	1	9	0.4	0.7		1	1	3.4	655	600	3900	0	0	0	0	1	0	440	0	1100	1180	4340	2280	2060	6.12	2.9	1.66295		0.7		0	0
	2	55	64	148	29.2184	2	2	1	1	2	0	0	0	0	1	1	1	1	9	0.8	1.2	0.8	1	1	3.5	635	585	2100	2000	2000	0	0	1	505	420	0	1200	1200	5025	2400	2625	7.42	3.88	1.77165	11	1.2	0.8	0	0
	1	57	50	160	19.5312	2	2	1	2	2	1	0	0	0	0	1	1	1	16	1.1	1.1		0	0	3.4	405	385	1900	1300	1300	0	0	1	670	840	0	2500	1280	4710	3780	930	13.96	2.76	3.79259		1.1		0	0
	2	43	45	145	21.4031	1	1	1	1	1	0	0	0	0	0	1	1	1	7	0.7	0.9		0	0	4.6	255	205	810	1500	1000	500	0	1	555	390	0	2500	200	3255	2700	555	17.02	2.9	1.04575		0.9		1	1
	1	44	65	160	25.3906	2	2	1	3	2	0	0	0	0	1	2	2	1	10	1	0.9	0.9	0	0	3.4	645	600	4570	0	0	0	0	1	235	685	0	1500	565	5490	2065	3425	7.86	4.9	0.808587	9	0.9	0.9	1	0
	1	41	64	160	25	2	2	1	1	2	0	0	0	0	1	1	1	1	20	1.1	1.4		1	1	4.2	405	350	3200	1200	800	400	0	0	0	0	0	1500	686	4400	2186	2214	10.19	5.12	1.58796		1.4		0	0
	1	51	42.5	160	16.6016	2	4	1	1	2	0	0	0	0	1	1	1	1	10	0.7	0.8		0	0	2.7	270	215	3350	650	650	0	0	0	0	0	0	600	250	4000	850	3150	20.92	16.47	1.30719		0.8		0	0
	1	53	74	160	28.9062	2	2	1	1	2	0	0	0	0	1	2	2	1	36	1.5	1.1	1.4	0	0	4	520	485	1630	1000	1000	0	0	1	555	705	0	1800	1030	3890	2830	1060	6.07	1.65	1.60603	15	1.1	1.4	1	0
	1	68	41	160	16.0156	2	2	1	1	2	0	0	0	0	1	1	1	1	12	1	1	0.9	0	0	3.9	280	230	1300	500	500	0	0	0	0	0	0	500	150	1800	650	1150	9.41	6.01	0.783972	3	1	0.9	1	1
	2	70	45	142	22.317	2	2	1	1	2	0	0	0	0	1	1	1	1	6	0.9	0.6		0	0	2.7	285	235	1120	500	500	0	0	0	0	0	0	300	185	1620	485	1135	7.58	5.31	0.865497		0.6		0	0
	2	37	46.5	155	19.3548	2	4	1	1	2	0	0	0	0	1	1	1	1	5	0.6	0.6		0	0	3.6	630	600	2200	500	500	0	0	1	670	625	0	2100	1315	3995	3415	580	8.18	1.19	2.69329		0.6		1	0
	1	68	76	160	29.6875	3	5	1	1	2	0	0	0	0	1	1	1	1	10	1.2	1.2	1.3	0	0	3.5	395	340	1350	0	0	0	0	0	0	0	0	300	1295	1350	1595	-245	2.7	-0.49	2.58827	10	1.2	1.3	0	0
	2	46	38	150	16.8889	1	2	1	1	1	0	0	0	0	0	1	1	1	7	0.6	0.6	0.5	0	0	3.4	240	195	1100	650	650	0	0	0	0	0	0	500	150	1750	650	1100	11.51	7.24	0.986842	9	0.6	0.5	0	0
	1	61	66	160	25.7812	2	4	2	1	2	0	0	0	0	1	1	1	1	6	1	1.2		0	0	3.5	145	125	1050	0	0	0	0	0	0	0	0	200	500	1050	700	350	6.58	2.19	3.1348		1.2		0	0
	1	49	54	160	21.0938	2	2	1	2	2	0	0	0	0	1	2	2	1	2	0.8	0.8	1	0	0	3.7	648	603	4700	1500	1000	500	0	1	0	760	0	2000	1820	6960	3820	3140	11.93	5.38	3.12071	5	0.8	1	1	0
	1	60	81	160	31.6406	3	2	1	2	2	0	0	0	0	1	1	1	1	19	2.5	2	2.7	0	0	3.4	730	685	3300	1000	1000	0	0	1	290	875	0	2500	1070	5465	3570	1895	5.55	1.92	1.08574	25	2	2.7	0	0
	1	73	54	160	21.0938	2	2	1	1	2	0	0	0	0	1	1	1	1	13	0.9	0.9	0.9	0	0	3.1	440	400	2620	900	900	0	0	1	550	0	0	1200	620	4070	1820	2250	10.28	5.68	1.56566	7	0.9	0.9	1	0
	1	53	71	160	27.7344	2	4	1	1	2	0	0	0	0	1	1	1	1	15	1.6	1.8	1.9	0	0	4.4	360	330	2350	1000	1000	0	0	1	0	600	0	1300	370	3950	1670	2280	9.27	5.35	0.868545	13	1.8	1.9	0	0
	1	69	70	160	27.3438	3	2	1	1	2	0	0	0	0	1	1	1	1	11	1.4	1.5		0	0	3.1	525	485	6500	2000	2000	0	0	1	1750	760	0	3000	1575	11010	4575	6435	17.98	10.51	2.57143		1.5		1	1
	2	52	35	150	15.5556	2	1	1	1	2	0	0	0	0	1	1	1	1	11	0.7	0.6		0	0	3.8	190	180	2350	0	0	0	0	1	590	470	0	2200	150	3410	2350	1060	30.77	9.56	1.35338		0.6		0	0
	2	64	49	150	21.7778	2	1	1	1	2	0	0	0	0	1	1	1	1	21	1.1	1		0	0	3.9	185	135	1330	900	900	0	0	0	0	0	0	800	300	2230	1100	1130	14.76	7.48	1.98566		1		0	0
	2	60	58	150	25.7778	2	2	1	1	2	0	0	0	0	1	1	1	1	21	1.4	1.1		0	0	3.6	605	575	3300	1000	1000	0	0	1	0	790	0	500	2090	5090	2590	2500	8.7	4.27	3.57367		1.1		0	0
	2	48	56	150	24.8889	2	4	1	1	2	0	0	0	0	1	1	1	1	11	0.6	0.7		0	0	3.6	350	310	2600	1700	1700	0	0	1	855	670	0	4000	4600	5825	8600	-2775	17.83	-8.49	14.0816		0.7		0	0
	1	58	54.5	160	21.2891	1	2	1	1	1	0	0	0	0	0	1	1	1	11	0.9	1		0	0	4.4	390	300	1600	500	500	0	0	0	0	0	0	400	700	2100	1100	1000	5.93	2.82	1.97601		1		0	0
	1	62	45	160	17.5781	2	2	1	1	2	0	0	0	0	1	1	1	1	19	1	1		0	0	4	340	320	2120	0	0	0	0	0	0	0	0	400	180	2120	580	1540	8.31	6.04	0.705882		1		0	0
	2	47	45	150	20	3	2	1	1	2	0	0	0	0	1	1	1	1	18	1	0.5	0.5	0	0	4	420	375	1250	1500	1000	500	0	1	600	820	0	2000	780	4170	2780	1390	13.24	4.41	2.47619	7	0.5	0.5	0	0
	2	60	59	153	25.204	2	1	1	1	2	0	1	1	0	1	1	1	1	18	1	0.8		0	0	4.6	300	225	2400	1000	1000	0	0	1	200	0	0	800	345	3600	1145	2455	12.2	8.32	1.16949		0.8		1	0
	1	49	73	160	28.5156	1	2	1	1	1	0	0	0	0	0	1	1	1	13	1.1	1.1	0.9	0	0	4.1	570	555	2900	2200	1500	700	0	1	475	635	0	1400	1550	6210	2950	3260	8.95	4.7	2.23504	15	1.1	0.9	1	0
	1	61	80	169	28.0102	2	2	1	1	2	1	0	0	0	0	1	1	1	16	0.9	1		0	0	4.8	515	465	2200	450	450	0	0	1	300	0	0	300	550	2950	850	2100	4.3	3.06	0.800971		1		0	0
	1	44	52	140	26.5306	1	4	1	1	1	0	0	0	0	0	1	1	1	16	1.2	1	0.9	0	0	3.9	410	370	4350	2000	2000	0	0	1	1090	810	165	2500	400	8415	2900	5515	23.68	15.52	1.1257	11	1	0.9	1	0
	2	62	43	150	19.1111	3	4	1	1	2	0	0	0	0	1	1	1	1	16	1.5	1.7	1.9	0	0	2.3	235	220	900	1400	1400	0	0	1	1325	1310	0	2000	155	4935	2155	2780	29.3	16.51	0.920336	22	1.7	1.9	0	0
	1	46	65	159	25.711	2	4	2	1	2	0	0	0	0	1	1	1	1	11	0.8	0.9		0	0	4.2	420	390	2850	1000	1000	0	0	1	0	770	0	1500	800	4620	2300	2320	10.15	5.1	1.75824		0.9		1	0
	1	52	60	160	23.4375	2	2	1	1	2	0	0	0	0	1	1	1	1	11	0.8	1		0	0	3.8	325	275	1700	1000	1000	0	0	1	450	0	0	600	550	3150	1150	2000	9.69	6.15	1.69231		1		0	0
	1	33	83	170	28.7197	2	4	1	1	2	0	0	0	0	1	1	1	1	12	1	1		0	0	4	335	295	1670	300	300	0	0	0	0	0	0	250	450	1970	700	1270	4.25	2.74	0.971048		1		0	0
	2	43	58	169	20.3074	2	2	1	1	2	0	0	0	0	1	1	1	1	8	0.5	0.5		0	0	3.5	370	325	1100	1000	1000	0	0	1	100	0	0	1200	1155	2200	2355	-155	6.15	-0.43	3.22926		0.5		0	0
	1	62	51	160	19.9219	2	4	1	1	2	0	0	0	0	1	1	1	1	10	1.1	1		0	0	3.4	330	295	1300	600	600	0	0	1	0	465	0	600	280	2365	880	1485	8.43	5.29	0.998217		1		0	0
	2	31	49	155	20.3954	2	5	1	1	1	0	0	0	0	0	2	2	1	9	0.6	0.7		0	0	4.4	470	415	1200	500	500	0	0	1	300	710	0	1500	195	2710	1695	1015	7.06	2.64	0.508033		0.7		0	0
	2	48	56	150	24.8889	2	2	1	2	2	0	0	0	0	1	2	2	1	13	0.7	1	0.8	1	1	3.6	540	505	3770	1500	1000	500	0	1	975	380	0	2250	350	6625	2600	4025	13.14	7.99	0.694444	9	1	0.8	0	0
	1	27	81	170	28.0277	2	4	1	1	1	0	0	0	0	0	1	1	1	13	1.1	1.1		0	0	4.1	480	450	3590	1300	1300	0	0	1	400	0	0	1000	1015	5290	2015	3275	8.16	5.05	1.56636		1.1		1	0
	1	55	57	150	25.3333	2	3	1	1	2	0	0	0	0	1	1	1	1	16	1	1.2		0	0	4.9	315	265	1740	400	400	0	0	0	0	0	0	800	300	2140	1100	1040	7.15	3.48	1.00251		1.2		0	0
	2	55	53	150	23.5556	1	2	1	1	1	0	0	0	0	0	1	1	1	9	0.7	0.8		0	0	4.2	300	245	3000	500	500	0	0	0	0	0	0	500	480	3500	980	2520	13.21	9.51	1.81132		0.8		1	1
	1	55	55	160	21.4844	2	4	1	1	2	0	1	0	0	0	1	1	1	13	0.9	1.3		1	1	4.3	490	450	2500	100	100	0	0	1	765	490	0	150	975	3855	1125	2730	8.58	6.08	2.17069		1.3		0	0
	1	28	53	160	20.7031	2	4	1	1	1	0	0	0	0	0	1	1	1	12	0.8	0.7	0.6	0	0	3.6	530	480	4700	2000	1500	500	0	1	800	1565	0	1200	2380	9065	3580	5485	19.36	11.72	5.08366	4	0.7	0.6	0	0
	1	43	71	170	24.5675	2	4	1	1	1	0	0	0	0	0	1	1	1	11	1	1		0	0	3.7	450	405	2400	1500	1500	0	0	1	0	795	0	1850	1700	4695	3550	1145	8.82	2.15	3.19249		1		0	0
	1	77	56.5	170	19.5502	2	2	1	1	2	0	0	0	0	1	1	1	1	11	1	0.9	0.8	0	0	3.7	510	470	2280	500	500	0	0	1	0	980	0	1400	1430	3760	2830	930	7.83	1.94	2.97762	6	0.9	0.8	0	0
	1	55	68	170	23.5294	2	2	1	1	2	0	1	0	0	0	1	1	1	11	1.2	1.5	1.1	1	1	4.1	350	325	1550	1300	1300	0	0	1	450	0	0	2000	680	3300	2680	620	8.32	1.56	1.71429	12	1.5	1.1	1	0
	1	45	50	160	19.5312	1	1	1	1	1	0	0	0	0	0	1	1	1	7	0.7	1.1	1	1	1	2.2	270	245	2200	1000	1000	0	0	1	150	0	0	1300	130	3350	1430	1920	14.89	8.53	0.577778	7	1.1	1	1	0
	1	54	45	160	17.5781	2	2	1	1	2	0	0	0	0	1	1	1	1	16	0.9	0.9		0	0	3.3	380	350	1950	1000	1000	0	0	1	0	700	0	1150	210	3650	1360	2290	12.81	8.04	0.736842		0.9		0	0
	1	56	58	159	22.9421	3	4	1	1	2	0	0	0	0	1	1	1	1	7	1	0.8	0.8	0	0	2.4	350	320	2900	950	950	0	0	1	0	795	0	1500	350	4645	1850	2795	13.73	8.26	1.03448	7	0.8	0.8	0	0
	1	64	41	151	17.9817	2	4	1	1	2	0	0	0	0	1	2	2	1	11	1.3	1.1	1.1	0	0	4.4	365	300	3300	1700	1500	200	0	1	920	670	0	1500	400	6590	1900	4690	26.42	18.8	1.60374	16	1.1	1.1	1	0
	1	62	43	158	17.2248	2	2	1	2	2	0	0	0	0	1	2	2	1	10	0.6	0.6		0	0	3.3	445	410	2450	1000	1000	0	0	1	0	770	0	1200	650	4220	1850	2370	13.23	7.43	2.03815		0.6		0	0
	1	75	45	158	18.026	2	2	1	1	2	0	0	0	0	1	1	1	1	12	0.7	1.2	1.1	1	1	3.2	420	375	12430	600	600	0	0	1	300	675	0	1300	420	14005	1720	12285	44.46	39	1.33333	17	1.2	1.1	0	0
	1	59	59	158	23.634	2	2	1	1	2	0	0	0	0	1	2	2	1	21	1.5	1.5	1.5	0	0	3	420	390	3150	1600	1600	0	0	1	0	800	0	2000	265	5550	2265	3285	13.44	7.95	0.641646	11	1.5	1.5	0	0
	1	56	70	170	24.2215	2	3	1	1	2	0	0	0	0	1	1	1	1	10	1.1	1.1	0.8	0	0	3.5	375	335	3850	1750	1500	250	0	1	565	0	0	2500	245	6165	2745	3420	14.09	7.82	0.56	8	1.1	0.8	1	1
	2	52	50	150	22.2222	2	4	1	1	2	0	1	0	0	1	2	1	1	13	0.9	1		0	0	3	435	400	1400	500	500	0	0	1	245	800	0	820	820	2945	1640	1305	8.12	3.6	2.26207		1		0	0
	1	65	33	159	13.0533	2	4	1	1	1	0	0	0	0	0	2	2	1	13	1.1	1.1		0	0	3.3	410	355	1400	1700	1700	0	0	1	0	831	0	1100	100	3931	1200	2731	17.43	12.11	0.443459		1.1		0	0
	1	57	57	176	18.4013	2	2	1	2	1	0	0	0	0	0	2	2	1	13	0.8	1.5	2.1	1	1	3.3	370	350	1200	2500	0	0	0	0	0	0	0	1500	150	1200	1650	-450	3.41	-1.28	0.426743	32	1.5	2.1	1	1
	2	53	45	142	22.317	1	2	1	1	1	0	0	0	0	0	2	2	1	12	0.6	0.7	0.7	0	0	3.6	565	535	2750	500	500	0	0	1	0	794	0	1000	2050	4044	3050	994	9.54	2.35	4.83776	5		0.7	0	0
	2	34	56	156	23.0112	2	1	1	1	1	0	0	0	0	0	1	1	1	6	0.7	0.7		0	0	3.1	270	240	2250	0	0	0	0	0	0	0	0	300	500	2250	800	1450	8.93	5.75	1.98413		0.7		0	0
	2	40	59	167	21.1553	2	4	2	1	1	0	0	0	0	0	1	1	1	10	1.1	1.1		0	0	3.7	210	160	600	500	500	0	0	0	0	0	0	500	380	1100	880	220	5.33	1.07	1.84019		1.1		0	0
	2	54	47	160	18.3594	2	5	1	1	1	0	0	0	0	0	2	1	1	9	0.7	0.7		0	0	3.5	310	265	1160	600	600	0	0	0	0	0	0	300	620	1760	920	840	7.25	3.46	2.55319		0.7		0	0
	2	54	56	167	20.0796	1	2	1	1	1	0	0	0	0	0	2	1	1	11	0.9	1.1	1.3	0	0	3.8	615	575	3700	2000	0	2000	0	1	1385	825	0	2500	900	7910	3400	4510	13.78	7.86	1.56794	19	1.1	1.3	0	0
	2	51	31	150	13.7778	2	2	1	1	1	0	0	0	0	0	1	1	1	10	0.6	0.6		0	0	2.5	240	200	800	800	800	0	0	1	500	715	0	700	350	2815	1050	1765	22.7	14.23	2.82258		0.6		0	0
	1	38	70	170	24.2215	1	1	1	1	1	0	0	0	0	0	1	1	1	14	1.1	1.1		0	0	3.9	155	130	1300	0	0	0	0	0	0	0	0	200	25	1300	225	1075	7.19	5.94	0.138249		1.1		0	0
	1	48	47	164	17.4747	2	4	1	1	1	0	0	0	0	0	1	1	1	13	1.1	0.8		0	0	3	180	155	1320	450	450	0	0	1	350	250	0	800	320	2370	1120	1250	16.81	8.87	2.2695		0.8		0	0
	2	45	48	156	19.7239	2	1	1	1	2	0	1	1	0	0	1	1	1	10	1	0.6		0	0	3.8	280	250	1170	800	0	0	0	0	0	0	0	800	500	1170	1300	-130	5.22	-0.58	2.23214		0.6		0	0
	2	66	49	150	21.7778	2	2	1	1	1	0	0	0	0	0	1	1	1	7	0.7	0.5		0	0	3.1	335	145	1370	200	0	200	0	1	240	0	0	200	280	1810	480	1330	6.62	4.86	1.02345		0.5		0	0
	1	43	58	164	21.5645	1	2	1	1	1	0	0	0	0	0	1	1	1	12	0.9	0.9		0	0	4	315	290	1800	1000	800	200	0	1	100	0	0	300	300	2900	600	2300	9.52	7.55	0.985222		0.9		0	0
	2	57	45	150	20	2	2	1	1	2	0	0	0	0	1	1	1	1	9	0.8	0.7		0	0	3.3	400	355	2150	300	300	0	0	1	190	920	0	500	880	3560	1380	2180	11.87	7.27	2.93333		0.7		0	0
	2	71	40	150	17.7778	2	2	1	1	1	0	0	0	0	0	1	1	1	10	0.8	0.8		0	0	2.9	185	165	1510	0	0	0	0	0	0	0	0	400	170	1510	570	940	12.24	7.62	1.37838		0.8		0	0
	2	38	54	150	24	2	4	2	1	1	0	0	0	0	0	1	1	1	6	0.6	0.8		0	0	4.1	215	180	1050	100	100	0	0	0	0	0	0	200	170	1150	370	780	5.94	4.03	0.878553		0.8		0	0
	1	73	47	160	18.3594	2	4	1	1	2	0	0	0	0	1	1	1	1	17	1.5	1.1		0	0	4	195	160	1920	500	500	0	0	0	0	0	0	700	200	2420	900	1520	15.84	9.95	1.30933		1.1		0	0
	1	50	60	160	23.4375	3	4	1	2	2	1	1	0	0	1	1	1	1	28	1.9	1.4	1	0	0	3.4	235	205	1700	1500	1500	0	0	0	0	0	0	600	115	3200	715	2485	13.62	10.57	0.489362	21	1.4	1	1	1
	1	65	58	160	22.6562	2	2	1	1	2	0	1	0	0	0	2	2	1	8	1	1.1		0	0	3.7	375	330	1390	700	700	0	0	1	100	410	0	850	300	2600	1150	1450	7.17	4	0.827586		1.1		0	0
	1	71	53	159	20.9644	2	2	1	1	2	1	0	0	0	0	2	1	2	8	0.8	1		0	0	3.8	220	190	670	300	300	0	0	1	50	0	0	600	650	1020	1250	-230	5.25	-1.18	3.34477		1		0	0
	1	58	60	160	23.4375	1	2	1	1	1	0	0	0	0	0	2	1	2	14	1.1	1.2	1.1	0	0	3.2	325	295	1250	2050	1500	500	0	1	915	0	0	1200	515	4165	1715	2450	12.82	7.54	1.58462	11	1.2	1.1	1	1
	1	69	70	160	27.3438	2	2	1	1	2	1	1	0	0	0	2	1	2	12	1.3	1.1		0	0	3.7	410	335	1300	1200	1200	0	0	1	300	0	0	850	525	2800	1375	1425	5.85	2.98	1.09756		1.1		1	1
	1	57	66	167	23.6652	2	4	2	1	1	0	0	0	0	0	1	1	1	8	0.9	1		0	0	3.1	275	245	2250	100	100	0	0	1	220	0	0	800	75	2570	875	1695	8.5	5.6	0.247934		1		0	0
	1	43	65	160	25.3906	2	1	1	1	1	0	0	0	0	0	2	2	1	6	0.9	0.9	1.1	0	0	3.3	385	365	1300	1400	1000	0	0	1	195	410	0	1500	1500	2905	3000	-95	6.97	-0.23	3.5964	7	0.9	1.1	0	0
	1	58	60	150	26.6667	2	2	1	2	1	0	0	0	0	0	2	2	1	10	1	1.1		0	0	3.9	400	380	1200	2800	2000	800	0	1	570	0	0	1400	550	4570	1950	2620	11.43	6.55	1.375		1.1		1	0
	2	34	44.5	155	18.5224	2	1	1	1	1	0	0	0	0	0	2	2	1	7	0.6	0.7		0	0	2.6	405	345	1820	1000	1000	0	0	0	0	0	0	600	680	2820	1280	1540	9.39	5.13	2.26384		0.7		1	1
	2	70	52	150	23.1111	3	2	1	1	2	0	1	0	0	0	2	1	1	18	0.9	0.9	0.8	0	0	3.6	415	380	750	1400	1400	0	0	1	0	799	0	1700	300	2949	2000	949	8.2	2.64	0.834106	16	0.9	0.8	0	0
	1	46	68	167	24.3824	2	4	2	1	1	0	0	0	0	0	2	1	1	12	1.1	1.2		0	0	3.4	330	300	2050	1000	1000	0	0	0	0	0	0	800	320	3050	1120	1930	8.16	5.16	0.855615		1.2		0	0
	1	45	50.5	151	22.1482	2	2	1	3	1	0	0	0	0	0	2	2	1	4	0.7	0.6	0.7	0	0	3	535	515	1920	1000	1000	0	0	1	275	800	0	1100	1600	3995	2700	1295	8.87	2.88	3.55325	3	0.6	0.7	0	0
	1	61	51	148	23.2834	3	4	1	1	2	1	1	0	0	0	2	1	1	14	1	1.2		0	0	2.5	440	400	1400	200	200	0	0	1	550	390	0	2000	580	2540	2580	-40	6.79	-0.11	1.5508		1.2		0	0
	2	39	46	150	20.4444	2	1	1	1	1	0	0	0	0	0	2	1	1	5	0.4	0.5	0.6	0	0	3.9	235	185	2250	900	900	0	0	1	460	370	0	1000	800	3980	1800	2180	22.09	12.1	4.44033	4	0.5	0.6	0	0
	2	33	60	155.5	24.8136	2	3	1	1	1	0	0	0	0	0	2	1	1	11	0.7	0.7		0	0	3.9	355	325	2350	1900	400	1500	0	1	555	220	0	1500	800	5025	2300	2725	14.15	7.68	2.25352		0.7		0	0
	2	25	55	165	20.202	1	5	1	1	1	0	0	0	0	0	2	1	1	12	0.8	0.8		0	0	3.2	630	590	0	2050	2000	50	0	1	420	0	0	500	815	2470	1315	1155	4.28	2	1.41126		0.8		0	0
	2	51	67	163	25.2174	2	2	1	1	2	0	1	0	0	0	2	1	1	92	0.6	0.6		0	0	4.3	375	335	2600	1000	1000	0	0	0	0	0	0	800	950	3600	1750	1850	8.6	4.42	2.26866		0.6		0	0
	1	53	65	165	23.8751	2	2	1	1	2	0	1	0	0	0	2	1	1	16	1.1	1		0	0	3	450	420	1150	3000	1500	1500	0	1	900	1200	0	4000	1800	6250	5800	450	12.82	0.92	3.69231		1		0	0
	1	55	63	159	24.9199	2	4	2	1	1	0	0	0	0	0	2	1	1	15	1.2	1.2	1.2	0	0	3.8	300	275	1250	2500	2500	0	0	1	1000	755	0	1900	550	5505	2450	3055	17.48	9.7	1.74603	16	1.2	1.2	1	1
	2	59	64	163	24.0882	2	3	1	1	2	0	1	0	0	0	1	1	1	9	0.6	0.9	0.9	1	1	3.8	335	305	3200	600	600	0	0	0	0	0	0	750	600	3800	1350	2450	10.63	6.86	1.6791	13		0.9	0	0
	1	50	56	160	21.875	2	2	1	2	2	0	1	0	0	0	2	2	1	13	1.5	1.2	1.1	0	0	2.6	595	550	2900	900	900	0	0	1	295	835	0	610	902	4930	1512	3418	8.88	6.15	1.62425	10	1.2	1.1	0	0
	2	69	55	155	22.8928	2	4	1	2	2	1	1	0	0	0	2	2	1	21	1.2	1.2	1.1	0	0	3.3	525	500	1090	1550	1550	0	0	1	480	760	0	690	1000	3880	1690	2190	8.06	4.55	2.07792	10	1.2	1.1	1	1
	1	53	63	164	23.4236	2	2	1	1	2	0	1	0	0	0	1	1	1	14	0.7	1.2		1	1	4	450	350	1550	500	500	0	0	0	0	0	0	500	920	2050	1420	630	4.34	1.33	1.94709		1.2		0	0
	1	50	49	165	17.9982	2	4	2	1	2	1	0	1	0	0	2	1	1	10	1.3	0.7		0	0	3.5	420	375	2200	1100	1100	0	0	1	0	864	0	1400	870	4164	2270	1894	12.14	5.52	2.53644		0.7		0	0
	1	61	43	150	19.1111	2	2	1	2	2	0	1	0	0	0	2	2	2	22	1.1	1.1	2.6	0	0	2.9	465	355	1700	2600	1500	1100	0	1	715	375	0	600	380	5390	980	4410	16.17	13.23	1.14029	21	1.1	2.6	1	1
	1	78	49	160	19.1406	2	1	1	1	2	0	1	0	0	0	1	1	1	14	0.9	1.4	1.4	1	1	3.5	240	210	1670	0	0	0	0	0	0	0	0	550	320	1670	870	800	8.52	4.08	1.63265	13	1.4	1.4	0	0
	1	54	48	158	19.2277	2	2	1	2	2	0	1	0	0	1	2	2	1	5	0.9	0.7	0.8	0	0	3.6	570	525	2150	1600	1600	0	0	1	265	1100	0	1000	545	5115	1545	3570	11.22	7.83	1.19518	6	0.7	0.8	1	1
	1	53	60	175	19.5918	2	4	1	3	1	0	0	0	0	0	1	1	1	8	1.1	1		0	0	3.6	210	190	1680	0	0	0	0	0	0	0	0	200	410	1680	610	1070	8	5.1	1.95238		1		0	0
	1	57	42	159	16.6133	2	4	2	1	1	0	0	0	0	0	2	1	2	11	0.6	0.5	0.5	0	0	2.5	490	470	3640	3300	2000	1300	0	1	1085	870	0	5000	350	8895	5350	3545	25.93	10.34	1.02041	13	0.5	0.5	0	0
	1	70	68	168	24.093	2	4	2	2	1	0	0	0	0	0	1	1	1	12	0.9	0.8	0.9	0	0	3.9	185	145	850	0	0	0	0	1	0	0	180	300	250	1030	550	480	4.91	2.29	1.19237	11	0.8	0.9	0	0
	1	49	65	159	25.711	3	4	1	2	2	1	0	0	0	0	2	2	1	14	1	1.4	1.4	1	1	2.9	580	520	2600	500	700	0	0	1	260	765	0	1500	640	4325	2140	2185	6.88	3.48	1.01857	12		1.4	1	0
	1	58	60	170	20.7612	1	2	1	1	1	0	0	0	0	0	2	1	1	15	1	1.2		0	0	3.8	315	270	780	1000	500	0	0	1	481	0	0	2000	120	1761	2120	-359	5.59	-1.14	0.380952		1.2		1	0
	1	72	72	148	32.8707	3	4	1	2	2	1	1	0	0	0	2	1	1	31	1.6	1.6	1.6	0	0	3.3	240	225	100	250	250	0	0	1	185	745	0	300	235	1280	535	745	4.44	2.59	0.815972	31	1.6	1.6	0	0
	1	63	57	170	19.7232	2	4	1	1	2	0	1	0	0	0	2	1	1	12	0.9	1.3		1	1	3.9	255	215	2020	0	0	0	0	0	0	0	0	300	170	2020	470	1550	8.34	6.4	0.701754		1.3		0	0
	2	62	55	150	24.4444	2	1	1	1	2	0	0	0	0	1	1	1	1	7	0.6	1		1	1	3.7	470	410	2450	500	500	0	0	1	350	0	0	500	440	3300	940	2360	7.66	5.48	1.02128		1		0	0
	1	60	82	170	28.3737	2	4	1	1	2	0	1	1	0	0	2	1	1	16	1.2	1.3		0	0	4	315	245	550	1500	1000	500	0	1	300	0	0	500	220	2350	720	1630	5.46	3.79	0.511034		1.3		0	0
	2	63	58	150	25.7778	2	2	1	2	1	0	0	0	0	0	2	1	1	7	0.7	0.9	0.6	0	0	4	185	155	1300	0	0	0	0	0	0	0	0	200	130	1300	330	970	7.27	5.42	0.726934	4	0.9	0.6	0	0
	1	50	60	161	23.1473	3	2	3	2	2	0	0	0	0	1	1	1	1	20	0.7	0.6		0	0	2.8	205	165	900	500	500	0	0	1	0	1240	380	1400	300	3020	1700	1320	14.73	6.44	1.46341		0.6		1	0
	1	55	62	162	23.6244	2	5	1	2	1	0	0	0	0	0	2	1	1	10	0.8	1.1	0.7	1	1	3.4	555	485	2000	600	1000	0	0	0	0	0	0	1000	1249	3000	2249	751	5.23	1.31	2.17786	17	1.1	0.7	0	0
	1	53	62	165	22.7732	2	5	1	1	1	0	0	0	0	0	2	1	1	10	0.8	0.7	0.7	0	0	3.4	555	545	2000	1700	1700	0	0	0	0	0	0	1000	249	3700	1249	2451	6.45	4.27	0.434176	14	0.7	0.7	0	0
	2	52	55	155	22.8928	2	2	1	1	2	0	1	0	0	1	2	2	1	16	1	1.1	1.3	0	0	3.5	505	455	2650	1100	1100	0	0	1	290	0	0	1200	400	4040	1600	2440	8.73	5.27	0.864086	21	1.1	1.3	0	0
	2	58	52	150	23.1111	3	4	1	1	2	0	0	0	0	1	1	1	1	5	0.6	0.6		0	0	2.2	345	255	980	1800	1800	0	0	1	500	847	0	1800	530	4127	2330	1797	13.8	6.01	1.77258		0.6		0	0
	1	52	56	168	19.8413	2	4	1	1	1	0	0	0	0	0	1	1	1	13	0.9	0.9	0.8	0	0	3.4	310	285	850	700	700	0	0	0	0	0	0	800	255	1550	1055	495	5.36	1.71	0.881336	9	0.9	0.8	0	0
	1	68	62	170	21.4533	2	4	2	1	1	0	0	0	0	0	1	1	1	13	1.3	1.5		0	0	4.1	190	170	300	200	200	0	0	0	0	0	0	300	180	500	480	20	2.55	0.1	0.916808		1.5		0	0
	1	76	42	160	16.4062	2	2	1	1	1	0	0	0	0	0	1	1	1	11	0.7	1.2		1	1	3.1	330	300	2380	500	500	0	0	0	0	0	0	400	220	2880	620	2260	12.47	9.78	0.952381		1.2		0	0
	2	38	55	160	21.4844	2	1	1	1	2	0	0	0	0	1	1	1	1	12	0.6	0.8	0.6	0	0	3.7	310	285	1260	500	0	500	0	0	0	0	0	500	185	1760	685	1075	6.19	3.78	0.651026	14	0.8	0.6	0	0
	1	40	55	157	22.3133	2	4	2	1	1	0	0	0	0	0	1	1	1	12	0.8	1.1		1	1	3	250	220	820	750	750	0	0	0	0	0	0	700	175	1570	875	695	6.85	3.03	0.763636		1.1		0	0
	2	41	44	147	20.3619	3	2	1	1	2	1	1	0	0	0	1	1	1	26	1.5	2.3	2.3	1	1	2.4	270	260	270	1000	1000	0	0	1	300	200	0	1500	325	1770	1825	-55	8.94	-0.28	1.64141	30	2.3	2.3	0	0
	2	82	50	163	18.8189	3	2	1	2	2	1	1	1	0	1	1	1	1	17	1.2	0.7		0	0	3.8	235	185	400	500	0	500	0	0	0	0	0	200	800	900	1000	-100	4.6	-0.51	4.08511		0.7		0	0
	2	56	44	154	18.5529	2	2	1	1	1	0	0	0	0	0	1	1	1	17	0.8	0.5		0	0	3.3	250	220	1800	500	500	0	0	1	390	0	0	800	160	2690	960	1730	14.67	9.44	0.872727		0.5		0	0
	2	37	49	151	21.4903	2	1	1	1	1	0	0	0	0	0	1	1	1	10	0.6	0.7		0	0	4.3	535	460	2650	0	0	0	0	0	0	0	0	650	445	2650	1095	1555	6.07	3.56	1.0185		0.7		0	0
	2	35	53	143	25.9181	2	1	1	1	2	0	1	0	0	0	1	1	1	10	1	1		0	0	3.3	405	370	1350	1400	0	1400	0	0	0	0	0	800	1070	2750	1870	880	7.69	2.46	2.99092		1		0	0
	2	53	50	150	22.2222	2	1	1	1	1	0	0	0	0	0	1	1	1	16	1.1	0.9	0.6	0	0	3.5	255	250	1750	0	0	0	0	0	0	0	0	200	500	1750	700	1050	8.24	4.94	2.35294	10	0.9	0.6	0	0
	2	52	56	156	23.0112	2	4	3	2	1	0	0	0	0	0	1	1	1	4	0.5	0.4	0.5	0	0	3.4	220	135	1500	500	500	0	0	1	470	805	275	5000	170	3550	5170	-1620	17.29	-7.89	0.827922	3	0.4	0.5	1	1
	1	65	82	170	28.3737	2	2	1	1	1	0	0	0	0	0	1	1	1	21	0.9	0.9		0	0	3.6	290	275	800	550	550	0	0	0	0	0	0	1500	355	1350	1855	-505	3.41	-1.27	0.895711		0.9		0	0
	1	55	52	153	22.2137	2	2	1	2	1	0	0	0	0	0	2	2	1	10	1.1	1.2	1.7	0	0	3.2	540	515	600	1800	0	1800	0	1	280	0	0	1000	200	2680	1200	1480	5.73	3.16	0.42735	13	1.2	1.7	0	0
	1	49	47	175	15.3469	1	2	1	1	1	0	0	0	0	0	2	1	1	12	1	0.8		0	0	3.9	355	215	1870	750	750	0	0	1	400	0	0	200	110	3020	310	2710	10.86	9.75	0.395565		0.8		0	0
	2	59	60	155	24.974	2	2	1	3	2	0	0	0	0	1	2	2	1	11	0.6	1.4	1.7	1	2	3	690	660	2350	1800	200	1600	0	1	1290	1195	0	2500	1005	6635	3505	3130	9.62	4.54	1.45652	16	1.4	1.7	1	1
	1	44	60	173	20.0474	2	1	2	1	2	0	0	0	0	1	1	1	1	17	0.7	0.8	0.9	0	0	3.5	255	225	1080	1000	1000	0	0	0	0	0	0	1200	540	2080	1740	340	8.16	1.33	2.11765	19	0.8	0.9	0	0
	2	61	40	150	17.7778	1	4	1	1	1	0	0	0	0	0	2	1	1	7	0.7	0.6	0.4	0	0	3.2	215	190	2070	0	0	0	0	0	0	0	0	250	400	2070	650	1420	14.44	9.91	2.7907	5	0.6	0.4	0	0
	1	52	90	174	29.7265	2	4	1	1	2	0	1	0	0	0	2	1	1	11	1	1.1	1.1	0	0	4.2	425	390	2150	2750	1750	0	0	1	300	700	0	1700	500	4900	2200	2700	7.69	4.24	0.784314	11		1.1	0	0
	2	55	53	146	24.864	2	2	1	1	1	0	0	0	0	0	2	1	1	8	0.7	0.7		0	0	2.8	300	250	550	2445	1600	0	0	1	0	485	360	750	260	2995	1010	1985	11.3	7.49	0.981132		0.7		0	0
	2	60	50	155	20.8117	1	2	1	1	1	0	0	0	0	0	2	1	1	12	0.8	1.1	1	1	1	3.5	420	390	1400	1600	1600	0	0	0	0	0	0	800	800	3000	1600	1400	8.57	4	2.28571	21	1.1	1	0	0
	1	58	54	158	21.6311	2	4	1	1	1	0	0	0	0	0	2	1	1	9	0.8	1		0	0	3.8	495	455	550	2310	1400	0	0	1	0	910	0	1300	225	2860	1525	1335	6.42	3	0.505051		1		0	0
	1	36	52	172	17.5771	2	4	2	1	1	0	0	0	0	0	2	1	1	13	1.1	1		0	0	4.1	225	195	1100	500	500	0	0	0	0	0	0	500	80	1600	580	1020	8.21	5.23	0.410256		1		0	0
	2	53	54	150	24	2	2	1	1	2	1	1	0	0	1	2	1	1	16	1.5	0.8	1.1	0	0	4.4	440	410	1500	3320	2600	0	0	1	720	0	0	1200	280	4820	1480	3340	12.17	8.43	0.707071	10	0.8	1.1	1	1
	2	54	65	177	20.7476	2	2	1	2	1	0	0	0	0	0	2	2	2	11	0.8	1.5	1.3	1	1	3.5	505	475	3100	1000	1000	0	0	1	300	1085	0	2000	196	5485	2196	3289	10.03	6.01	0.358264	13	1.5	1.3	0	0
	1	48	65	162	24.7676	2	4	1	1	1	0	0	0	0	0	2	1	1	7	0.9	0.8	0.6	0	0	2.6	180	165	700	900	700	0	0	1	200	0	0	1800	48	1600	1848	-248	8.21	-1.27	0.246154	6	0.8	0.6	0	0
	2	48	64	155	26.6389	2	2	1	1	2	1	1	0	0	0	2	1	1	14	1	1.1		0	0	2.8	881	846	1140	1600	1600	0	0	0	0	0	0	500	545	2740	1045	1695	2.92	1.8	0.579952		1.1		1	1
	1	55	55	165	20.202	2	4	2	1	1	0	0	0	0	0	2	1	1	12	0.8	0.9		0	0	3.4	325	290	920	550	540	0	0	0	0	0	0	700	475	1460	1175	285	4.9	0.96	1.59441		0.9		0	0
	2	58	51	155	21.2279	2	4	2	1	1	0	0	0	0	0	2	1	1	8	0.6	0.6	0.5	0	0	3.3	365	330	700	1930	1200	0	0	1	0	730	0	1500	530	2630	2030	600	8.48	1.93	1.7083	6	0.6	0.5	0	1
	1	52	62	160	24.2188	2	4	2	1	2	0	0	1	0	0	2	1	1	6	0.8	0.9		0	0	4.7	350	310	2600	900	900	0	0	0	0	0	0	800	900	3500	1700	1800	9.68	4.98	2.48848		0.9		0	0
	1	49	63	165	23.1405	1	4	1	1	1	0	0	0	0	0	2	1	1	8	0.7	1.4	1.2	1	2	4.3	420	395	1600	1300	1300	0	0	1	0	400	0	1000	200	3300	1200	2100	7.48	4.76	0.453515	13	1.4	1.2	0	0
	1	76	39	156	16.0256	3	2	1	1	2	0	1	0	1	0	2	1	1	5	1.2	1	0.8	0	0	2.9	300	270	450	1300	1300	0	0	0	0	0	0	700	195	1750	895	855	8.97	4.38	1	6	1	0.8	1	1
	1	46	49	160	19.1406	2	4	1	1	1	0	0	0	0	0	2	1	1	10	1.1	1.1	1.1	0	0	4.6	470	425	3200	1100	0	1100	0	1	0	435	0	600	310	4735	910	3825	12.34	9.97	0.807642	12	1.1	1.1	1	0
	1	54	69	165	25.3444	2	4	1	2	2	0	0	0	0	1	1	1	1	17	1.2	1.1	1.4	0	0	4.4	475	420	2900	1500	1500	0	0	1	0	600	0	1350	725	5000	2075	2925	9.15	5.35	1.32723	25	1.1	1.4	0	0
	1	58	70	172	23.6614	2	4	2	1	1	0	0	0	0	0	2	1	1	12	1	0.9	1	0	0	4.3	375	335	900	1250	1000	250	0	0	0	0	0	400	980	2150	1380	770	4.91	1.76	2.24	11	0.9	1	0	0
	2	59	67	155	27.8876	2	1	1	2	2	0	1	0	0	0	2	1	1	5	0.6	0.9	1	1	1	3.2	365	340	2250	1700	1700	0	0	1	495	0	0	1400	470	4445	1870	2575	10.91	6.32	1.15314	10	0.9	1	0	0
	1	36	50	153	21.3593	2	4	1	2	1	0	0	0	0	0	2	2	1	4	0.7	0.7		0	0	2.8	490	460	1800	1150	1150	0	0	1	0	865	0	800	505	3815	1305	2510	9.34	6.15	1.23673		0.7		0	0
	1	61	51.5	151	22.5867	2	2	1	2	1	0	0	0	0	0	2	2	1	9	0.9	1.2	1.4	1	1	2.9	500	480	600	1500	1500	0	0	1	290	0	0	1700	190	2390	1890	500	5.57	1.17	0.442718	13	1.2	1.4	0	0
	2	60	62	164	23.0518	2	2	1	1	2	0	0	0	0	1	2	1	1	14	0.6	0.9	0.7	1	1	4	410	360	1800	980	980	0	0	0	0	0	0	600	400	2780	1000	1780	6.56	4.2	0.944138	10	0.9	0.7	0	0
	1	50	45	158	18.026	2	2	1	2	1	0	0	0	0	0	2	2	2	9	0.9	0.9	0.8	0	0	3	480	465	2500	0	0	0	0	0	0	0	0	400	410	2500	810	1690	6.94	4.69	1.13889	11	0.9	0.8	0	0
	1	60	48.5	140	24.7449	2	4	1	2	1	0	0	0	0	0	2	2	1	19	0.9	0.8	1	0	0	3.9	550	450	2600	1600	1000	600	0	0	0	0	0	600	512	4200	1112	3088	9.45	6.95	1.15164	12	0.8	1	0	0
	2	54	45	140	22.9592	1	2	1	1	1	0	0	0	0	0	2	2	1	11	0.7	0.7	1.1	0	0	3.5	450	400	2000	600	600	0	0	0	0	0	0	500	300	2600	800	1800	7.7	5.33	0.888889	12	0.7	1.1	0	0
	1	60	48	146	22.5183	1	2	1	1	1	0	0	0	0	0	2	2	1	20	1.5	1.5		0	0	3.3	555	450	2050	1000	500	500	0	0	0	0	0	800	1230	3050	2030	1020	6.87	2.3	2.77027		1.5		0	0
	2	54	57	156	23.4221	1	2	1	1	1	0	0	0	0	0	2	1	1	14	0.8	0.6	0.6	0	0	4.3	360	260	2600	500	500	0	0	1	250	0	0	1000	675	3350	1675	1675	9.8	4.9	1.97368	15	0.6	0.6	0	0
	1	58	68	182	20.5289	2	2	1	1	1	0	0	0	0	0	2	1	1	12	0.8	1	0.9	0	0	4	330	290	1400	1900	1900	0	0	0	0	0	0	1200	340	3300	1540	1760	8.82	4.71	0.909091	8	1	0.9	0	0
	2	68	32	147	14.8086	2	1	1	1	1	0	0	0	0	0	2	1	1	13	0.8	0.8	0.7	0	0	3.3	390	425	2400	600	600	0	0	0	0	0	0	250	500	3000	750	2250	14.42	10.82	2.40385	15	0.8	0.7	0	0
	2	64	50	160	19.5312	2	4	1	2	2	0	0	0	0	1	2	2	2	12	0.7	0.5		0	0	1	460	425	600	2690	1690	1000	0	0	0	0	0	265	735	3290	1000	2290	8.58	5.97	1.91739		0.5		0	0
	1	65	53	165	19.4674	2	4	1	2	2	0	1	0	0	1	2	2	1	11	0.8	1	1	0	0	3.6	565	485	2710	1100	0	1100	0	0	0	0	0	1484	735	3810	2219	1591	7.63	3.19	1.4727	16	1	1	0	0
	2	81	35	150	15.5556	2	4	2	1	2	0	0	0	0	1	2	2	2	14	1	1.1	2.2	0	0	2.9	400	365	1500	3100	1800	1300	0	1	1520	540	0	327	25	6660	352	6308	28.54	27.03	0.107143	15	1.1	2.2	0	0
	1	68	53	159	20.9644	2	4	2	2	2	0	0	0	0	1	2	2	2	9	0.9	1.2	1	1	1	4.23	510	470	1200	500	500	0	0	1	0	860	0	650	830	2560	1480	1080	5.68	2.4	1.8424	12	1.2	1	0	0
	2	85	56	156	23.0112	2	4	1	2	2	0	0	0	0	1	2	2	1	18	0.6	0.9	0.9	1	1	3.9	590	525	1900	500	500	0	0	0	0	0	0	850	310	2400	1160	1240	4.36	2.25	0.562954	14		0.9	0	0
	2	52	67	150	29.7778	2	3	1	3	2	1	0	0	0	0	2	2	1	14	0.7	1.1	1	1	1	4.9	535	477	1400	1000	1000	0	0	0	0	0	0	370	345	2400	715	1685	4.02	2.82	0.577486	8	1.1	1	0	0
	2	54	45	141	22.6347	2	1	1	2	2	0	0	0	0	1	2	1	1	10	0.6	0.8	0.8	0	0	5	400	355	350	700	700	0	0	0	0	0	0	890	320	1050	1210	-160	3.5	-0.53	1.06667	8		0.8	0	0
	1	63	71.5	168	25.333	2	4	1	2	2	0	1	0	0	0	2	2	2	12	1	0.9	0.9	0	0	4.4	340	305	250	500	500	0	0	0	0	0	0	150	600	1250	750	500	1.24	-0.61	1.48087	11		0.9	0	0
	2	65	59.5	158	23.8343	2	2	1	2	2	0	0	0	0	1	2	2	2	6	0.5	0.6		0	0	3.3	515	480	1900	1000	1000	0	0	1	0	775	0	1200	240	3675	1440	2235	7.2	4.38	0.469936		0.6		0	0
	1	54	65	168	23.03	2	2	1	1	2	0	0	0	0	1	2	2	1	11	0.8	1.1		1	1	3.7	555	500	2820	1800	1800	0	0	0	0	0	0	1790	580	4620	2370	2250	7.68	3.74	0.964657		1.1		0	0
	2	64	56	164	20.8209	2	2	1	2	2	0	1	0	0	0	2	2	2	9	0.7	0.7		0	0	4.1	330	280	550	1900	1900	0	0	1	300	720	0	1200	600	3470	1800	1670	11.27	5.42	1.94805		0.7		0	0
	1	64	64	172	21.6333	2	4	2	1	2	0	0	0	0	1	2	2	2	16	0.9	1	1	0	0	4.2	330	265	1450	1500	1500	0	0	1	185	0	0	725	440	3135	1165	1970	8.91	5.6	1.25	15	1	1	0	0
	1	51	68	178	21.4619	2	2	1	1	2	0	0	0	0	1	2	1	1	9	0.9	1.1		0	0	3.4	260	215	1300	900	900	0	0	0	0	0	0	1400	340	2200	1740	460	7.47	1.56	1.15385		1.1		0	0
	1	57	61.5	167	22.0517	1	4	1	1	1	0	0	0	0	0	2	1	1	13	1	1.2		0	0	4.3	445	345	2600	300	300	0	0	0	0	0	0	800	500	2900	1300	1600	6.36	3.51	1.09619		1.2		0	0
	1	63	75	165	27.5482	2	4	3	1	2	0	0	0	1	0	2	1	2	10	0.6	0.9		1	1	4.2	410	365	2210	500	500	0	0	0	0	0	0	1400	270	2710	1670	1040	5.29	2.03	0.526829		0.9		0	0
	1	58	74	165	27.1809	1	3	1	1	1	0	0	0	0	0	2	1	2	17	1	1.4		1	1	3.6	315	275	2950	0	0	0	0	0	0	0	0	500	335	2950	835	2115	7.59	5.44	0.862291		1.4		0	0
	2	89	55	170	19.0311	3	4	1	1	2	0	0	0	0	1	1	1	1	15	0.9	0.9	0.9	0	0	2.2	240	200	710	500	500	0	0	1	200	0	0	800	235	1410	1035	375	6.41	1.7	1.06818	14	0.9	0.9	0	0
	1	76	60	170	20.7612	2	4	1	1	2	0	1	1	0	0	2	2	2	12	1	0.9		0	0	2	290	275	1350	850	850	0	0	0	0	0	0	800	195	2200	995	1205	7.59	4.16	0.672414		0.9		0	0
	2	34	36	150	16	1	1	1	1	1	0	0	0	0	0	1	1	1	12	0.5	0.6		0	0	4.1	205	175	2000	0	0	0	0	1	240	0	0	600	250	2240	850	1390	18.21	11.3	2.03252		0.6		0	0
	2	54	61	151	26.7532	1	1	1	1	1	0	0	0	0	0	2	1	2	15	0.6	0.7		0	0	3.8	325	255	1850	500	500	0	0	0	0	0	0	700	860	2350	1560	790	7.11	2.39	2.60277		0.7		0	0
	2	52	42	146	19.7035	2	4	1	1	1	0	0	0	0	0	1	1	1	9	0.7	0.7		0	0	3.5	220	165	1050	0	0	0	0	0	0	0	0	150	180	1050	330	720	6.82	4.68	1.16883		0.7		0	0
	2	51	41.5	150	18.4444	3	1	1	1	2	0	0	0	0	1	1	1	1	10	0.8	0.8		0	0	2.5	330	295	300	1600	1600	0	0	1	510	0	0	1000	700	2410	1700	710	10.56	3.11	3.06681		0.8		1	1
	2	55	50	153	21.3593	2	2	1	3	1	0	0	0	0	0	2	1	2	9	0.5	0.6	0.5	0	0	3.5	470	440	3150	0	0	0	0	0	0	0	0	400	880	3150	1280	1870	8.04	4.77	2.24681	7	0.6	0.5	0	0
	1	68	56	160	21.875	2	1	1	1	1	0	0	0	0	0	2	1	1	19	0.8	0.9	0.7	0	0	3.9	465	435	1250	500	500	0	0	0	0	0	0	630	515	1750	1145	605	4.03	1.39	1.18664	13	0.9	0.7	0	0
	2	65	57	159	22.5466	2	2	1	1	1	0	0	0	0	0	2	1	2	8	0.9	1.1		0	0	2.6	335	430	1550	1000	0	1000	0	0	0	0	0	600	210	2550	810	1740	8.01	5.47	0.659859		1.1		1	0
	1	51	55	151	24.1217	2	1	1	1	2	0	1	1	0	0	2	1	1	15	0.9	0.9		0	0	3.9	250	225	980	0	0	0	0	1	200	0	0	400	320	1180	720	460	5.15	2.01	1.39636		0.9		0	0
	2	62	56.5	161	21.797	3	4	1	2	2	0	0	0	0	1	2	1	2	10	0.8	0.7		0	0	2.6	295	245	1030	400	400	0	0	0	0	0	0	500	425	1430	925	505	5.15	1.82	1.52992		0.7		1	1
	2	62	67	153	28.6215	2	4	1	2	2	0	0	0	0	1	2	1	1	12	0.9	0.9		0	0	3.6	310	275	2650	0	0	0	0	0	0	0	0	580	500	2650	1080	1570	7.66	4.54	1.44439		0.9		0	0
	1	64	63	165	23.1405	2	2	1	1	2	0	1	0	0	0	2	1	2	8	1.1	2		1	1	3.9	365	315	2650	900	900	0	0	0	0	0	0	700	135	3550	835	2715	9.26	7.08	0.35225		2		0	0
	2	54	50	156	20.5457	2	2	1	1	2	0	1	1	0	0	2	1	1	13	1	1.2	1.6	0	0	3.7	180	135	1250	500	500	0	0	1	0	586	0	600	230	2336	830	1506	15.57	10.04	1.53333	21	1.2	1.6	0	0
	2	62	45	146	21.1109	2	2	1	1	2	1	1	1	0	0	2	2	2	22	1.1	1.2		0	0	4.2	435	415	1800	500	500	0	0	0	0	0	0	500	255	2300	755	1545	7.05	4.74	0.781609		1.2		0	0
	2	73	68	160	26.5625	2	1	1	1	2	1	1	0	0	0	1	1	1	3	0.8	0.7		0	0	3.4	230	200	2700	100	100	0	0	0	0	0	0	150	100	2800	250	2550	10.74	9.78	0.383632		0.7		0	0
	1	50	66	160	25.7812	3	4	1	1	2	0	0	0	0	1	2	1	1	6	0.9	1		0	0	3.8	400	370	2050	700	700	0	0	0	0	0	0	400	600	2750	1000	1750	6.25	3.98	1.36364		1		0	0
	1	83	48	160	18.75	2	2	1	1	1	0	0	0	0	0	2	1	1	16	1	0.8		0	0	3.9	240	200	1400	0	0	0	0	0	0	0	0	850	180	1400	1030	370	7.29	1.93	0.9375		0.8		0	0
	2	27	43	159	17.0088	2	1	1	1	2	0	0	0	0	1	2	1	1	11	0.9	1.1		0	0	3	270	210	1700	500	500	0	0	0	0	0	0	800	90	2200	890	1310	11.37	6.77	0.465116		1.1		0	0
	2	48	44	147	20.3619	2	2	1	2	2	0	0	0	0	1	2	2	2	3	0.6	0.7	0.7	0	0	3	530	475	1350	0	0	0	0	0	0	0	0	200	220	1350	420	930	3.47	2.39	0.566038	6	0.7	0.7	0	0
	1	81	64	152	27.7008	4	4	2	1	2	0	1	1	0	1	2	1	1	15	1	1	1.1	0	0	2.4	225	180	1300	1000	1000	0	0	1	300	0	0	1500	85	2600	1585	1015	10.83	4.23	0.354167		1	1.1	0	0
	2	57	59.2	155	24.641	2	2	1	2	1	0	0	0	0	0	2	1	2	13	0.8	0.9		0	0	3.9	455	420	1700	900	900	0	0	0	0	0	0	880	295	2600	1175	1425	5.79	3.17	0.657113		0.9		0	0
	2	82	48	156	19.7239	2	1	1	1	2	0	1	0	0	1	2	1	2	6	0.5	0.5	0.6	0	0	1.4	190	155	300	0	0	0	0	1	150	895	0	100	180	1345	280	1065	8.85	7.01	1.18421	6	0.5	0.6	0	0
	1	63	61	160	23.8281	2	3	1	1	2	1	1	0	0	0	2	1	1	5	0.9	0.7		0	0	3	210	205	1250	200	200	0	0	0	0	0	0	300	400	1450	700	750	6.79	3.51	1.87354		0.7		0	0
	1	43	75	175	24.4898	1	2	1	2	1	0	0	0	0	0	2	2	2	7	0.6	0.7		0	0	3.5	555	535	700	1300	1300	0	0	1	0	800	0	1505	810	2800	2315	485	4.04	0.7	1.16757		0.7		0	0
	1	52	54	160	21.0938	3	2	1	2	1	0	0	0	0	0	2	2	2	17	1.2	1.5		1	1	3.2	300	295	650	400	0	400	0	1	1005	800	0	1300	400	2855	1700	1155	10.57	4.28	1.48148		1.5		0	0
	1	54	74	160	28.9062	2	4	1	1	2	0	0	0	0	1	1	1	1	7	0.7	0.9		0	0	3.5	310	240	1700	500	500	0	0	0	0	0	0	100	250	2200	350	1850	5.75	4.84	0.65388		0.9		0	0
	2	43	75	160	29.2969	2	4	1	1	2	1	1	0	1	0	2	1	1	21	2	1.7		0	0	1.5	430	385	4100	0	0	0	0	1	430	725	0	1500	870	5255	2370	2885	9.78	5.37	1.6186		1.7		1	1
	1	54	50	160	19.5312	2	2	1	3	2	0	0	0	0	1	2	2	2	11	0.4	1.6	2.1	1	3	3.7	480	450	1850	500	0	500	0	0	0	0	0	650	80	2350	730	1620	5.88	4.05	0.2	25	1.6	2.1	1	0
	2	61	40	150	17.7778	1	4	1	1	1	0	0	0	0	0	2	1	1	7	0.7	0.6	0.4	0	0	3.2	215	193	2070	0	0	0	0	0	0	0	0	250	400	2070	650	1420	14.44	9.91	2.7907	5	0.6	0.4	0	0
	1	53	70	159	27.6888	2	2	1	1	2	0	1	0	0	0	2	1	1	9	1	0.8		0	0	3.9	310	260	2500	0	0	0	0	0	0	0	0	600	220	2500	820	1680	6.91	4.65	0.608295		0.8		0	0
	1	77	48	160	18.75	2	2	1	1	1	0	0	0	0	0	2	1	1	16	1	0.8		0	0	3.5	240	200	1400	500	500	0	0	0	0	0	0	1150	180	1900	1330	570	9.9	2.97	0.9375		0.8		0	0
	1	56	48	162	18.2899	2	2	1	1	1	0	0	0	0	0	2	1	1	25	1.1	0.8		0	0	3.2	220	175	1450	0	0	0	0	0	0	0	0	300	280	1450	580	870	8.24	4.94	1.59		0.8		1	0
	1	56	67	170	23.1834	2	2	1	1	2	1	0	0	0	0	2	1	1	12	0.9	0.7		0	0	4.1	265	225	1000	300	300	0	0	0	0	0	0	600	200	1300	800	500	4.39	1.69	0.74		0.7		0	0
	2	58	51	145	24.2568	2	2	1	1	2	0	1	0	0	0	2	1	1	8	0.6	0.8	0.6	0	0	3.8	490	400	3140	1400	400	1000	0	0	0	0	0	500	1145	4540	1645	2895	10.9	6.95	2.8	6	0.8	0.6	1	1
	1	74	60	160	23.44	2	2	1	1	1	0	0	0	0	0	2	2	2	13	1	0.8		0	0	3.2	515	480	2000	2100	2100	0	0	1	290	920	0	1500	290	5310	1790	3520	10.31	6.83	0.6		0.8		0	0
	1	43	77	170	26.64	2	2	1	2	1	0	0	0	0	0	2	2	2	10	0.9	1.5	1	1	1	2.9	590	575	2300	1300	1300	0	0	1	0	800	0	1000	970	4400	1970	2430	5.81	3.21	1.2	16	1.5	1	0	0
	2	69	58	150	25.78	2	5	1	1	1	0	0	0	0	0	1	1	1	14	0.8	0.8	1	0	0	3.8	455	435	1700	2000	2000	0	0	1	570	925	0	800	660	5195	1460	3735	11.81	8.49	1.5	14	0.8	1	0	0
	1	54	58	159	22.94	2	4	3	1	2	1	0	0	0	0	2	1	2	23	1.3	1.4		0	0	3.8	420	380	1750	400	400	0	0	1	0	785	0	1000	370	2935	1370	1565	7.23	3.85	0.9		1.4		1	1
	1	50	56	165	20.57	2	4	1	1	1	0	0	0	0	0	2	1	1	12	0.5	0.8	0.7	1	1	2.4	435	390	1900	2000	2000	0	0	1	300	390	0	1400	255	4590	1655	2935	11.31	7.23	0.6	14	0.8	0.7	0	0
	1	49	63	162	24.01	2	3	1	1	1	0	0	0	0	0	2	1	1	7	1.1	1.3	1.2	0	0	4.2	570	540	3100	0	0	0	0	1	0	395	0	400	850	3495	1250	2245	5.84	3.75	1.42	8	1.3	1.2	1	0
	1	29	71	168	25.16	2	4	2	1	1	0	0	0	0	0	2	1	1	11	1	1		0	0	3	405	340	2350	500	0	500	0	0	0	0	0	1000	300	2850	1300	1550	5.95	3.23	0.62		1		0	0
	1	51	41	145	19.5	2	3	1	1	1	0	0	0	0	0	2	1	1	9	0.6	1.1	0.9	1	1	3.2	560	490	1150	1950	1650	300	0	1	1030	850	0	2500	85	4980	2585	2395	13.01	6.26	0.23	12	1.1	0.9	1	1
	1	37	65	179	20.29	2	2	2	1	1	0	0	0	0	0	1	1	1	10	0.7	1.1	0.9	1	1	3.6	420	330	1550	1000	0	1000	0	0	0	0	0	500	210	2550	710	1840	5.6	4.04	0.46	12	1.1	0.9	0	0
	2	60	44	150	19.56	2	2	1	3	1	0	0	0	0	0	2	2	1	13	0.5	0.8		1	1	1.8	340	305	1770	500	500	0	0	1	265	0	0	1200	460	2535	1660	875	10.17	3.51	1.8		0.8		0	0
	2	48	43	155	17.9	2	1	1	1	2	0	0	0	0	1	2	1	1	9	0.6	0.6		0	0	2.9	240	210	1600	2300	2000	300	0	1	1280	650	0	1300	600	5830	1900	3930	33.9	22.85	3.5		0.6		0	0
	1	63	65	170	22.49	2	3	1	1	2	0	1	0	1	0	2	1	1	10	1.1	0.9		0	0	4.1	325	250	2200	950	950	0	0	0	0	0	0	1300	950	3150	2250	900	8.95	2.56	2.6		0.9		0	0
	1	66	46	161	17.75	2	2	1	1	2	0	0	0	1	0	2	1	1	15	1.1	1		0	0	3	385	305	2200	2200	2200	0	0	1	1075	445	0	2500	800	5920	3300	2620	20.06	8.88	2.6		1		0	0
	1	27	50	165	18.3655	1	4	1	1	1	0	0	0	0	0	2	2	2	10	0.7	0.8	0.8	0	0	3.4	410	380	1150	0	0	0	0	0	0	0	0	700	1000	1150	1700	-550	3.37	-1.61	3.33	8	0.8	0.8	0	0
	1	48	55	146	25.8022	2	4	2	1	2	0	1	0	0	0	2	1	1	14	0.6	0.8		0	0	3.1	340	305	860	0	0	0	0	1	0	650	0	800	170	1510	970	540	4.84	1.73	0.61		0.8		0	0
	2	66	53	146	24.864	2	1	1	1	1	0	0	0	0	0	2	1	1	15	1.1	1.5	4.4	1	1	3.7	475	450	1340	1700	1700	0	0	0	0	0	0	1500	630	3040	2130	910	7.25	2.17	1.48	28	1.5	4.4	1	1
	1	63	51	160	19.9219	2	4	1	1	1	0	0	0	0	0	2	2	1	9	0.9	0.8	0.9	0	0	3.1	525	470	3400	2500	2500	0	0	1	285	0	0	1800	600	6185	2400	3785	13.86	8.48	1.34	9	0.8	0.9	1	1
	2	50	60	155	24.974	3	4	1	1	1	0	0	0	0	0	1	1	1	21	1	0.9	0.7	0	0	2	210	220	1200	700	0	700	0	1	1495	1775	0	2000	800	5170	2800	2370	24.62	11.29	3.8	8	0.9	0.7	1	0
	2	57	51	150	22.6667	2	2	1	2	1	0	0	0	0	0	2	2	1	12	0.9	0.9	1.1	0	0	3.5	370	325	1400	600	0	600	0	0	0	0	0	800	70	2000	870	1130	6.36	3.59	0.23	11	0.9	1.1	0	0
	1	51	36	164	13.3849	2	2	1	2	1	0	0	0	0	0	2	2	1	13	0.8	0.6	0.5	0	0	3.4	510	465	1500	1800	1800	0	0	1	290	1149	0	1800	388	4739	2188	2551	15.49	8.34	1.26	10	0.6	0.5	0	0
	2	63	43	150	19.1111	2	2	1	1	2	0	1	0	0	1	1	1	1	22	1.1	1	0.8	0	0	3	300	260	1900	600	0	600	0	1	250	0	0	500	340	2750	840	1910	12.79	8.88	1.51	12	1	0.8	0	0
	2	27	46	158	18.4265	3	5	1	1	2	0	0	0	0	1	1	1	1	13	0.6	0.9	0.9	1	1	4.2	720	665	4300	4000	1500	2500	0	1	666	0	0	2000	1460	8966	3460	5506	16.24	9.97	2.64	26	0.9	0.9	1	1
	2	47	49	156	20.1348	2	4	2	1	1	0	0	0	0	0	2	1	1	10	0.6	0.6	0.4	0	0	3.1	390	335	2450	500	500	0	0	0	0	0	0	1000	400	2950	1400	1550	9.26	4.87	1.25	7	0.6	0.4	0	0
	1	68	58	160	22.6562	2	2	1	1	2	1	1	0	0	0	2	1	1	14	1	0.9		0	0	3.8	370	330	2650	0	0	0	0	0	0	0	0	300	265	2650	565	2085	7.41	5.83	0.76		0.9		0	0
	1	59	55	160	21.4844	1	4	1	1	1	0	0	0	0	0	2	1	1	9	0.9	1		0	0	4	335	265	600	500	0	500	0	0	0	0	0	800	70	1100	870	230	3.58	0.75	0.23		1		0	0
	2	72	38	153	16.2331	2	2	1	1	1	0	0	0	0	0	2	2	2	27	0.7	0.6	0.8	0	0	3	405	390	1200	800	800	0	0	0	0	0	0	100	700	2000	800	1200	7.8	4.68	2.73	18	0.6	0.8	0	0
	2	57	47.5	147	21.9816	2	2	1	1	1	0	0	0	0	0	1	1	1	11	1.1	0.9		0	0	3.5	250	225	1400	0	0	0	0	0	0	0	0	200	94	1400	294	1106	7.07	5.59	0.5		0.9		0	0
	2	28	45	155	18.7305	2	1	1	2	1	0	0	0	0	0	2	1	1	7	0.7	0.6		0	0	1.9	300	270	950	550	550	0	0	0	0	0	0	500	295	1500	795	705	6.67	3.13	1.31		0.6		1	1
	1	73	69	160	26.9531	2	3	1	1	1	0	0	0	0	0	2	1	1	16	1.2	1.3	1.5	0	0	3.7	485	435	2450	1500	1500	0	0	1	460	0	0	1400	300	4410	1700	2710	7.91	4.86	0.58	16	1.3	1.5	0	0
	1	37	60	167	21.5139	2	2	1	1	1	0	0	0	0	0	2	2	2	11	1.1	1.6	2.4	1	1	4.6	760	720	3550	1400	1400	0	0	1	0	850	0	2000	680	5800	2680	3120	7.63	4.11	0.79	9	1.6	2.4	1	1
	1	76	37	155	15.4006	2	2	1	1	1	0	0	0	0	0	2	1	1	27	1.7	1.3		0	0	4.1	310	285	3100	500	0	500	0	1	290	460	0	500	105	4350	605	3745	22.76	19.59	0.57		1.3		0	0
	1	60	65	160	25.3906	2	2	1	1	2	0	0	0	0	1	2	2	1	7	1.1	1.1	1.4	0	0	3.6	750	720	4875	1800	1800	0	0	1	0	0	0	1100	935	6675	2035	4640	8.22	5.71	1.2	15	1.1	1.4	1	1
	1	73	60	163	22.5827	2	1	1	1	2	0	1	1	0	0	2	2	1	18	1.1	1		0	0	3.6	510	435	1640	1550	1550	0	0	0	0	0	0	300	560	3190	860	2330	6.25	4.57	1.1		1		0	0
	2	48	50	154	21.0828	2	2	1	1	1	0	0	0	0	0	2	1	1	8	0.6	0.7		0	0	3.7	290	230	1750	0	0	0	0	1	250	0	0	300	190	2000	490	1510	8.28	6.25	0.76		0.7		0	0
	2	42	62	153	26.4855	2	4	2	1	1	0	0	0	0	0	2	1	1	10	0.7	1.1		1	1	4	450	385	1450	1800	500	1300	0	1	275	0	0	1600	285	3525	1885	1640	7.58	3.53	0.63		1.1		0	0
	2	53	42	155	17.4818	1	1	1	1	1	0	0	0	0	0	1	1	1	11	0.8	0.7		0	0	3.6	275	240	1900	500	500	0	0	1	250	0	0	600	150	2650	750	1900	13.77	9.87	0.79		0.7		1	0
	2	46	45	146	21.1109	1	1	1	1	1	0	0	0	0	0	1	1	1	13	0.9	0.9		0	0	3.5	315	285	900	50	0	50	0	0	0	0	0	600	400	950	1000	-50	4.02	-0.21	1.78		0.9		0	0
	1	55	60	160	23.4375	1	1	1	1	1	0	0	0	0	0	2	2	1	14	1.1	0.9		0	0	4.3	445	360	4300	3000	3000	0	0	1	1025	470	0	2500	325	8795	2825	5970	19.76	13.42	0.72		0.9		1	1
	1	58	44	159	17.4044	2	2	1	2	1	0	0	0	0	0	2	2	1	13	0.9	0.8	0.9	0	0	1.7	390	300	1100	950	950	0	0	1	250	710	0	1300	835	3010	2135	875	10.52	3.06	2.92	15	0.8	0.9	1	1
	2	45	60	167	21.5139	2	4	4	1	1	0	0	0	0	0	2	1	1	7	1	0.8		0	0	3.3	330	280	1600	600	600	0	0	0	0	0	0	900	65	2200	965	1235	6.67	3.74	0.2		0.8		1	1
	1	53	72	164	26.7698	3	1	1	1	1	0	0	0	0	0	2	1	1	10	0.9	0.8		0	0	3	240	220	880	500	500	0	0	1	0	865	0	1000	130	2245	1130	1115	7.8	3.87	0.45		0.8		1	0
	2	55	70	150	31.1111	2	4	1	1	2	0	1	1	0	1	2	1	1	13	1.1	1		0	0	3.8	270	225	1200	1800	1800	0	0	1	360	697	0	1400	70	4057	1470	2587	12.88	8.21	0.22		1		1	1
	1	71	47	165	17.2635	3	1	1	1	1	0	0	0	0	0	1	1	1	13	1	0.9		0	0	3.4	255	235	1400	1200	1200	0	0	1	450	390	0	800	520	3440	1320	2120	17.22	10.61	2.76		0.9		0	0
	2	49	51	155	21.2279	2	2	1	1	2	1	1	0	0	0	2	1	1	4	0.9	0.8	0.8	0	0	3	315	260	2350	1200	500	700	0	1	618	1347	0	2000	220	5515	2220	3295	20.6	12.31	0.86	8	0.8	0.8	1	0
	1	52	68	160	26.5625	2	3	1	1	1	0	0	0	0	0	2	1	1	11	0.9	0.8	1.4	0	0	3.4	520	340	270	600	600	0	0	1	200	0	0	1200	507	1070	1707	-637	1.82	-1.08	0.87	10	0.8	1.4	1	1
	2	55	60	147	27.7662	2	4	4	1	2	1	0	0	0	0	2	1	1	9	0.7	0.5	0.6	0	0	3.4	270	230	2350	2000	2000	0	0	0	0	0	0	1200	175	4350	1375	2975	16.11	11.02	0.64	8	0.5	0.6	0	0
	2	55	52	160	20.3125	2	3	1	1	1	0	0	0	0	0	2	1	1	7	0.7	0.8	0.8	0	0	3.8	330	300	1500	1000	1000	0	0	1	210	0	0	1000	350	2710	1350	1360	9.48	4.76	1.22	8	0.8	0.8	1	1
	1	56	78	173	26.0617	2	4	3	1	1	0	0	0	0	0	1	1	1	19	1.2	1		0	0	3.8	200	170	750	0	0	0	0	0	0	0	0	300	210	750	510	240	2.88	0.92	0.89		1		0	0
	2	55	62	150	27.5556	3	2	1	1	2	0	1	0	0	0	2	1	1	15	0.5	0.6		0	0	3.7	450	400	3850	600	0	600	0	1	725	0	0	1000	1100	5175	2100	3075	11.13	6.61	2.03		0.6		0	0
	2	46	47	148	21.4573	1	2	1	1	1	0	0	0	0	0	2	2	1	7	0.7	0.7		0	0	3.7	480	415	2400	1000	500	500	0	0	0	0	0	800	650	3400	1450	1950	9.04	5.19	1.73		0.7		1	1
	2	60	51	140	26.0204	2	2	1	1	2	0	1	0	0	0	2	2	1	6	0.7	0.9	0.8	0	0	3.4	330	280	1000	200	200	0	0	0	0	0	0	400	360	1200	760	440	4.28	1.57	1.08	7	0.9	0.8	0	0
	2	54	43	149	19.3685	2	4	1	1	2	0	0	0	0	1	1	1	1	11	0.9	1		0	0	4	330	290	1750	500	500	0	0	0	0	0	0	500	135	2250	635	1615	9.51	6.83	0.57		1		0	0
	1	29	55	165	20.202	2	4	2	1	1	0	0	0	0	0	1	1	1	12	0.9	0.8	0.7	0	0	3	255	235	3550	800	800	0	0	1	250	0	0	500	200	4600	700	3900	19.68	16.68	0.9	10	0.8	0.7	0	0
	2	46	51	148	23.2834	2	2	1	2	1	0	0	0	0	0	2	2	2	2	0.5	0.9	1	1	1	3.5	600	515	1800	1200	1200	0	0	0	0	0	0	1200	470	3000	1670	1330	5.88	2.61	0.92	6	0.9	1	0	0
	1	64	45	156	18.4911	2	4	2	1	1	0	0	0	0	0	1	1	1	26	1.5	1.5	1.6	0	0	2.3	330	280	1700	550	550	0	0	1	510	1185	0	1800	550	3945	2350	1595	15.94	6.44	2.22	27	1.5	1.6	1	1
	1	37	57	154	24.0344	1	5	1	1	1	0	0	0	0	0	2	1	1	8	0.7	0.9	1	0	0	3.5	315	275	1750	1000	1000	0	0	1	390	855	0	1800	125	3995	1925	2070	13.35	6.92	0.44	13	0.9	1	1	1
	1	43	60	170	20.7612	2	2	2	1	2	0	1	1	0	0	2	1	1	11	0.6	0.6	0.7	0	0	4.7	345	310	2100	1000	1000	0	0	0	0	0	0	1200	380	3100	1580	1520	8.99	4.41	1.1	8	0.6	0.7	0	0
	1	56	60	167	21.5139	2	2	4	1	1	0	0	0	0	0	2	2	1	9	0.8	0.7	0.6	0	0	4.4	330	290	1500	500	500	0	0	0	0	0	0	900	200	2000	1100	900	6.06	2.73	0.6	9	0.7	0.6	0	0
	1	72	62	160	24.2188	2	2	1	1	2	0	1	0	0	0	2	2	1	12	1.1	1.3	1.4	0	0	4	435	310	1800	800	800	0	0	0	0	0	0	900	660	2600	1560	1040	5.78	2.31	1.52	11	1.3	1.4	0	0
	2	26	62	153	26.4855	2	1	1	1	1	0	0	0	0	0	1	1	1	9	0.6	0.9	0.8	1	1	4	600	540	3250	1450	1450	0	0	0	0	0	0	800	450	4700	1250	3450	7.58	5.56	0.72	14	0.9	0.8	1	1
	1	73	68	167	24.3824	3	2	1	1	2	0	1	1	0	0	2	1	1	12	1	1	1.7	0	0	3.6	610	585	2300	1000	1000	0	0	0	0	0	0	900	900	3300	1800	1500	4.77	2.17	1.26	14	1	1.7	0	0
	2	63	50	155	20.8117	2	4	1	1	1	0	0	0	0	0	1	1	1	13	1.2	1.3	0.9	0	0	2.7	285	225	700	1400	1400	0	0	1	510	0	0	1300	60	2610	1360	1250	10.99	5.26	0.25	9	1.3	0.9	1	1
	1	51	46	146	21.58	2	4	1	1	2	0	0	0	0	1	2	2	1	18	1.2	1.2		0	0	4	375	355	2400	700	700	0	0	1	0	854	0	1000	370	3954	1370	2584	13.75	8.99	1.34		1.2		0	0
	1	61	57	156	23.4221	2	4	2	1	2	1	1	1	0	0	2	1	1	20	1.1	1		0	0	4.3	325	245	1080	0	0	0	0	0	0	0	0	200	360	1080	560	520	3.5	1.68	1.14		1		0	0
	1	71	59	170	20.4152	2	2	1	1	2	0	0	1	1	0	2	1	1	17	1	1.1		0	0	3.8	255	220	2000	700	700	0	0	0	0	0	0	800	60	2700	860	1840	10.77	7.34	0.25		1.1		1	0
	1	53	53	162	20.1951	3	2	2	3	1	0	0	0	0	0	2	2	1	23	1.5	1.7	1.9	0	0	2.1	510	475	1800	1200	0	1200	0	0	0	0	0	1200	755	3000	1955	1045	6.66	2.32	1.57	14	1.7	1.9	0	0
	2	63	64	163	24.0882	2	5	1	1	2	0	1	0	0	0	2	2	1	8	0.5	0.5	0.5	0	0	3.3	480	435	2250	750	0	750	0	0	0	0	0	1000	450	3000	1450	1550	5.86	3.03	0.87	7	0.5	0.5	1	0
	1	63	55	159	21.7555	2	4	2	1	2	0	0	0	0	1	2	1	1	10	0.9	1.2	1.3	1	1	3.4	265	250	1300	2800	0	2800	0	1	495	0	0	1400	80	4595	1480	3115	18.92	12.82	0.36	13	1.2	1.3	1	1
	2	55	45	153	19.2234	2	5	1	1	1	0	0	0	0	0	1	1	1	12	0.6	0.7		0	0	4.1	215	160	550	300	300	0	0	0	0	0	0	500	150	850	650	200	5.27	1.24	1.01		0.7		0	0
	2	60	40	151	17.5431	2	1	1	1	2	0	0	0	0	1	1	1	1	17	0.6	0.7	0.7	0	0	4	315	300	1650	650	150	500	0	0	0	0	0	800	220	2300	1020	1280	10.95	6.1	1.1	21	0.7	0.7	0	0
	1	51	46	155	19.1467	1	4	1	1	1	0	0	0	0	0	2	1	1	7	0.8	0.9	0.9	0	0	3.8	255	210	1000	500	500	0	0	0	0	0	0	500	200	1500	700	800	7.67	4.09	1.09	8	0.9	0.9	0	0
	1	36	60	170	20.7612	2	4	2	1	1	0	0	0	0	0	2	1	1	14	1.1	1.1	0.9	0	0	3.9	300	270	1200	1100	1100	0	0	0	0	0	0	1300	200	2300	1500	800	7.67	2.67	0.66	5	1.1	0.9	0	0
	1	65	64	171	21.8871	2	4	1	1	1	0	0	0	0	0	2	1	1	18	1	0.9	1	0	0	4	270	210	2250	2100	2100	0	0	0	0	0	0	2500	690	4350	3190	1160	15.1	4.03	2.4	13	0.9	1	1	1
	1	65	55	153	23.4952	2	4	1	1	1	0	0	0	0	0	2	1	1	15	1	1		0	0	3.3	180	155	1900	900	900	0	0	1	350	916	0	1300	140	4066	1440	2626	24.64	15.92	0.848485		1		0	0
	1	59	55	172	18.5911	2	3	1	1	2	0	1	0	0	0	1	1	1	8	0.7	0.9		0	0	3.8	340	285	3500	50	0	50	0	0	0	0	0	500	220	3550	720	2830	11.39	9.08	0.71		0.9		0	0
	1	54	54	165	19.8347	2	2	1	1	2	1	1	1	0	0	2	2	1	10	0.8	0.8	0.8	0	0	2.6	490	440	1200	900	900	0	0	0	0	0	0	600	480	2100	1080	1020	4.76	2.31	1.1	21	0.8	0.8	0	0
	1	48	95	174	31.378	2	2	1	1	2	0	1	0	0	0	1	1	1	10	1	1.2		0	0	4	315	285	3200	1200	1200	0	0	1	0	785	0	2200	365	5185	2565	2620	10.4	5.25	0.64		1.2		0	0
	2	46	67	160	26.1719	1	2	1	1	1	0	0	0	0	0	2	1	1	14	0.86	0.8		0	0	4	300	265	1250	1000	0	1000	0	1	270	0	0	1500	180	2520	1680	840	7.52	2.51	0.55		0.8		0	0
	2	51	63	160	24.6094	1	3	1	1	1	0	0	0	0	0	2	1	1	10	0.8	0.5		0	0	4.4	300	245	2100	0	0	0	0	0	0	0	0	300	100	2100	400	1700	6.67	5.4	0.32		0.5		0	0
	2	73	58	149	26.1249	2	2	1	2	1	0	0	0	0	0	2	2	1	9	0.6	0.9	1	1	1	3.4	480	450	900	500	0	500	0	0	0	0	0	200	140	1400	340	1060	3.02	2.28	0.3	20	0.9	1	0	0
	1	60	50	155	20.8117	2	2	1	2	1	0	0	0	0	0	2	2	1	18	1	0.9		0	0	3.8	425	390	2620	1000	1000	0	0	1	310	855	0	2000	460	4785	2460	2325	13.51	6.56	1.3		0.9		0	0
	1	38	80	180	24.6914	2	2	2	1	1	0	0	0	0	0	2	1	1	12	0.8	1		0	0	4.6	330	265	2600	0	0	0	0	0	0	0	0	700	300	2600	1000	1600	5.91	3.64	0.68		1		0	0
	1	54	79	162	30.1021	2	4	2	1	1	0	0	0	0	0	1	1	1	17	1.3	1.2	1.2	0	0	3.4	285	265	1450	700	700	0	0	1	550	0	0	800	200	2700	1000	1700	7.2	4.53	0.53	19	1.2	1.2	0	0
	2	62	38	152	16.4474	3	3	1	1	2	0	0	0	1	0	1	1	1	18	1.2	1.3	1.5	0	0	4	285	260	1700	900	0	900	0	1	505	837	0	2000	400	3942	2400	1542	21.84	8.54	2.2	17	1.3	1.5	1	1
	2	72	51	150	22.6667	2	3	1	1	2	0	1	0	0	1	2	1	1	8	0.8	0.7	0.9	0	0	4.1	335	295	1820	200	0	200	0	0	0	0	0	600	430	2020	1030	990	7.09	3.48	1.59	15	0.7	0.9	0	0
	1	50	65	170	22.4913	2	4	2	1	1	0	0	0	0	0	1	1	1	9	1.1	0.6		0	0	3.6	420	390	1200	600	600	0	0	0	0	0	0	500	540	1800	1040	760	3.96	1.67	1.18		0.6		0	0
	2	61	47	148	21.4573	1	4	1	1	1	0	0	0	0	0	1	1	1	14	0.7	0.6		0	0	3.7	240	205	1200	1000	1000	0	0	1	205	0	0	1000	100	2405	1100	1305	12.79	6.94	0.53		0.6		1	1
	2	48	46	158	18.4265	2	4	2	1	1	0	0	0	0	0	2	1	1	14	0.8	0.8	0.6	0	0	3.7	510	475	3400	1500	1000	500	0	0	0	767	0	2000	300	5667	2300	3367	14.49	8.61	0.76	7	0.8	0.6	0	0
	2	48	48	150	21.3333	2	1	1	1	1	0	0	0	0	0	2	1	1	11	0.6	0.5	0.7	0	0	4.3	395	350	2300	0	0	0	0	0	0	0	0	300	135	2300	435	1865	7.28	5.9	0.43	12	0.5	0.7	0	0
	1	66	60	160	23.4375	2	4	4	1	1	0	0	0	0	0	2	1	1	14	1.1	1		0	0	3.1	410	370	250	700	700	0	0	0	0	0	0	500	200	950	700	250	2.32	0.61	0.48		1		0	0
	1	59	73	163	27.4756	2	2	1	1	2	1	1	0	0	0	2	1	1	18	1.2	1.1		0	0	4.5	335	305	1800	500	500	0	0	1	0	170	0	2000	300	2470	2300	170	6.06	0.42	0.74		1.1		1	0
	2	45	45	143	22.006	2	1	1	1	2	0	0	1	0	0	1	1	1	10	0.7	0.6		0	0	4.7	265	215	1070	1000	1000	0	0	1	400	917	0	1400	140	3387	1540	1847	17.04	9.29	0.69		0.6		0	0
	2	55	55	163	20.7008	2	2	3	1	1	0	0	0	0	0	2	1	1	15	0.9	0.6		0	0	4.5	345	285	1050	0	0	0	0	0	0	0	0	200	170	1050	370	680	3.32	2.15	0.6		0.6		0	0
	2	80	37	152	16.0145	2	4	1	1	2	1	1	1	0	0	2	2	1	20	1.1	0.7		0	0	3.8	380	290	1950	400	400	0	0	0	0	0	0	300	180	2350	480	1870	10.03	7.98	0.77		0.7		0	0
	1	57	49	160	19.1406	2	2	1	1	2	1	1	0	0	0	2	1	1	16	1.2	1.6	1.7	1	1	4.1	300	265	1300	600	600	0	0	0	0	0	0	800	285	1900	1085	815	7.76	3.33	1.16	20	1.6	1.7	1	0
	2	58	41	140	20.9184	2	4	1	1	1	0	0	0	0	0	2	1	1	13	0.7	0.6		0	0	4.4	330	300	1030	500	500	0	0	0	0	0	0	600	130	1530	730	800	6.78	3.55	0.57		0.6		0	0
	1	58	70	170	24.2215	1	2	1	1	1	0	0	0	0	0	1	1	1	6	0.6	0.4		0	0	4.4	300	235	1650	1000	1000	0	0	0	0	0	0	900	205	2650	1105	1545	7.57	4.41	0.58		0.4		0	0
	2	74	45	155	18.7305	2	2	1	1	1	0	0	0	0	0	2	2	1	8	0.8	0.7	0.6	0	0	4.2	360	315	1300	1500	1500	0	0	1	530	961	0	1000	200	4291	1200	3091	15.89	11.45	0.74	8	0.7	0.6	1	1
	1	75	51	165	18.7328	2	4	2	1	1	0	0	0	0	0	1	1	1	21	1.2	1		0	0	4.2	295	255	1080	0	0	0	0	0	0	0	0	200	200	1080	400	680	4.31	2.71	0.78		1		0	0
	2	47	52	145	24.7325	2	1	1	1	2	0	0	0	0	1	1	1	1	7	1	0.7		0	0	4	300	285	2800	700	700	0	0	1	250	0	0	600	502	3750	1102	2648	14.42	10.18	1.93		0.7		1	1
	2	52	59	150	26.2222	2	4	1	1	2	1	1	0	0	0	1	1	1	13	0.8	1	1.2	0	0	4.1	400	360	1850	1300	1300	0	0	0	0	0	0	400	323	3150	723	2427	8.01	6.17	0.84	15	1	1.2	1	0
	2	51	50	155	20.8117	1	5	1	1	1	0	0	0	0	0	2	2	1	15	0.7	1		1	1	4.6	465	420	2900	0	0	0	0	0	0	0	0	200	300	2900	500	2400	7.48	6.19	0.77		1		0	0
	2	76	50	155	20.8117	2	2	1	1	2	0	1	0	0	0	1	1	1	9	0.8	0.7		0	0	4.2	280	225	1150	0	0	0	0	0	0	0	0	200	305	1150	505	645	4.93	2.76	1.28		0.7		0	0
	1	73	49	160	19.1406	2	4	1	2	2	0	1	0	0	1	2	2	1	20	1.6	1	1.2	0	0	3.6	500	405	2850	0	0	0	0	1	765	0	0	500	910	3615	1410	2205	8.85	5.4	2.25	13	1	1.2	0	0
	1	54	39	153	16.6603	2	2	1	1	1	0	0	0	0	0	2	2	1	6	0.7	0.4	0.5	0	0	4.3	440	410	2450	0	0	0	0	0	0	0	0	400	110	2450	510	1940	8.57	6.78	0.54	6	0.4	0.5	1	0
	1	62	56	170	19.3772	2	4	2	1	2	1	0	0	0	0	1	1	1	11	1.2	0.9		0	0	4.8	430	310	2950	0	0	0	0	0	0	0	0	500	450	2950	950	2000	7.35	4.98	1.14		0.9		0	0
	1	55	55	167	19.721	2	4	2	1	1	0	0	0	0	0	2	1	1	10	0.8	1		0	0	4.8	330	285	1550	0	0	0	0	0	0	0	0	300	350	1550	650	900	5.12	2.98	1.15		1		0	0
	1	70	51	160	19.9219	2	2	1	1	1	0	0	0	0	0	2	1	1	12	1.2	1.3	1.8	0	0	3.8	240	205	1480	600	0	600	0	0	0	0	0	500	110	2080	610	1470	10.2	7.21	0.54	19	1.3	1.8	0	0
	2	63	40	145	19.025	2	4	1	1	1	0	0	0	0	0	2	2	1	10	0.5	0.6	0.5	0	0	3.8	525	485	900	1300	1300	0	0	0	0	0	0	1100	160	2200	1260	940	6.29	2.69	0.67	10	0.6	0.5	1	1
	1	53	75	178	23.6713	2	2	1	1	2	0	0	0	0	1	2	1	1	14	1.3	1.2		0	0	4.5	305	280	1650	0	0	0	0	0	0	0	0	300	150	1650	450	1200	4.33	3.15	0.4		1.2		0	0
	2	68	40	139	20.7029	2	2	1	1	2	0	1	0	0	0	1	1	1	5	0.7	0.5		0	0	3.9	255	225	1450	0	0	0	0	0	0	0	0	250	300	1450	550	900	8.53	5.29	1.76		0.5		0	0
	2	48	65	165	23.8751	2	5	1	1	2	0	0	1	0	0	1	1	1	9	0.8	1.2	1.8	1	1	4.2	530	485	2950	1000	0	1000	0	1	780	0	0	1350	590	4730	1940	2790	8.24	4.86	1	15	1.2	1.8	1	1
	2	46	45	150	20	2	4	2	1	2	0	1	1	0	1	2	1	1	18	1	1.4	1.9	1	1	4.6	295	265	700	500	500	0	0	0	0	0	0	100	245	1200	345	855	5.42	3.86	1.14	18	1.4	1.9	0	0
	2	62	49	145	23.3056	2	2	1	1	2	0	0	1	0	0	2	2	1	12	1	0.9		0	0	4.6	455	360	700	1700	0	1700	0	0	0	0	0	1600	480	2400	2080	320	6.46	0.86	1.4		0.9		1	1
	1	72	72	170	24.9135	3	3	1	1	2	0	1	0	1	1	1	1	1	18	0.9	0.9	0.9	0	0	4.5	510	465	2100	1200	0	1200	0	0	0	0	0	600	320	3300	920	2380	5.39	3.89	0.573477	10		0.9	0	0
	2	33	53	155	22.0604	1	5	1	1	1	0	0	0	0	0	1	1	1	11	0.67	0.61		0	0	4.9	300	245	1500	0	0	0	0	0	0	0	0	200	593	1500	793	707	5.66	2.67	2.74008		0.61		0	0
	2	51	52	157	21.0962	1	3	1	1	1	0	0	0	0	0	2	1	1	15	0.73	0.61		0	0	4.3	360	325	1870	0	0	0	0	0	0	0	0	300	365	1870	665	1205	5.99	3.86	1.29586		0.61		0	0
	1	72	78	172	26.3656	3	4	1	1	2	0	1	0	1	1	1	1	1	18	1	1		0	0	4.3	170	150	620	0	0	0	0	0	0	0	0	100	140	620	240	380	2.81	1.72	0.717949		1		0	0
	1	57	55	165	20.202	1	4	1	1	1	0	0	0	0	0	2	1	1	9	0.8	0.9		0	0	4.4	230	210	1100	0	0	0	0	0	0	0	0	600	180	1100	780	320	5.22	1.52	0.935065		0.9		0	0
	2	50	58	155	24.1415	2	4	1	2	1	0	0	0	0	0	2	2	1	12	0.8	0.9	0.8	0	0	4.3	300	270	1750	450	0	450	0	1	270	0	0	300	240	2470	540	1930	8.52	6.66	0.91954	12	0.9	0.8	0	0
	1	56	55	156	22.6003	2	4	1	1	1	0	0	0	0	0	2	1	1	7	0.8	1.2		1	1	4.4	375	320	1800	0	0	0	0	0	0	0	0	500	328	1800	828	972	5.24	2.83	1.11818		1.2		0	0
	1	44	40	165	14.6924	3	5	1	1	2	0	0	0	0	1	2	1	1	13	0.7	0.4	0.4	0	0	3.3	330	240	1600	300	300	0	0	1	275	0	0	400	330	2175	730	1445	9.89	6.57	2.0625	11	0.4	0.4	0	0
	1	55	58	160	22.6562	1	4	1	1	1	0	0	0	0	0	2	2	1	8	0.9	0.9		0	0	4.3	540	490	2700	400	400	0	0	0	0	0	0	700	370	3100	1070	2030	5.94	3.89	0.78114		0.9		0	0
	2	56	34	160	13.2812	1	4	1	1	1	0	0	0	0	0	2	2	1	10	0.8	0.6		0	0	4.1	280	250	1550	300	300	0	0	0	0	0	0	400	25	1850	425	1425	11.66	8.98	0.176471		0.6		0	0
	2	30	61.5	153	26.2719	1	5	1	1	1	0	0	0	0	0	1	1	1	10	0.8	0.8		0	0	4.6	255	210	1900	0	0	0	0	0	0	0	0	200	515	1900	715	1185	7.27	4.53	2.39257		0.8		0	0
	1	60	62	167	22.231	3	4	1	1	2	1	1	0	1	0	1	1	1	18	1.4	1.1		0	0	4	380	330	2230	500	500	0	0	1	250	0	0	800	260	2980	1060	1920	7.59	4.89	0.762463		1.1		0	0
	1	67	63.9	160	24.9609	2	4	1	1	2	1	1	1	0	0	2	1	1	18	1	0.8		0	0	5.1	300	245	1080	0	0	0	0	0	0	0	0	450	230	1080	680	400	3.38	1.25	0.881479		0.8		0	0
	1	61	69.5	160	27.1484	2	4	2	2	2	0	1	0	1	0	2	2	2	15	0.8	0.8		0	0	4.4	435	395	2400	600	600	0	0	0	0	0	0	600	380	3000	980	2020	5.95	4.01	0.830525		0.8		0	0
	2	72	70	161	27.0051	2	5	1	1	2	0	1	1	0	0	2	1	1	13	0.8	0.8		0	0	3.8	285	225	2120	500	500	0	0	1	300	0	0	800	220	2920	1020	1900	8.78	5.71	0.838095		0.8		0	0
	2	56	47.5	161	18.3249	2	2	2	1	1	0	0	0	0	0	2	1	1	18	0.7	0.5		0	0	4.6	220	195	1350	500	500	0	0	0	0	0	0	800	220	1850	1020	830	10.62	4.77	1.4251		0.5		0	0
	1	70	73	170	25.2595	2	4	1	1	2	1	1	0	1	0	2	2	1	13	1.2	1.4	1.6	0	0	3.7	540	460	2575	1900	900	1000	0	1	990	0	0	2600	330	5465	2930	2535	8.32	3.86	0.589637	13	1.4	1.6	1	1
	2	50	55	164	20.4491	1	5	1	1	1	0	0	0	0	0	2	1	1	14	0.88	0.65	0.64	0	0	3.8	660	615	3500	150	150	0	0	0	0	0	0	250	415	3650	665	2985	6.03	4.93	0.736142	16	0.65	0.64	0	0
	2	46	42	150	18.6667	1	1	1	1	1	0	0	0	0	0	1	1	1	11	0.78	0.72		0	0	4.1	285	240	850	0	0	0	0	0	0	0	0	150	30	850	180	670	4.26	3.36	0.178571		0.72		0	0
	1	37	61	165	22.4059	2	4	1	1	1	0	0	0	0	0	2	1	1	14	0.9	1.1	0.9	0	0	4.6	220	190	1680	0	0	0	0	0	0	0	0	400	90	1680	490	1190	7.51	5.32	0.465919	12	1.1	0.9	0	0
	1	40	52	160	20.31	1	1	1	1	1	0	0	0	0	0	1	1	1	8	0.7	0.8		0	0	4.6	285	265	1400	100	100	0	0	0	0	0	0	500	200	1500	700	800	6.07	3.24	0.870827		0.8		0	0
	1	78	46	161	17.7462	2	4	1	1	2	0	1	0	0	1	2	1	1	31	1.4	1	1.4	0	0	4.6	270	235	1650	200	0	200	0	0	0	0	0	300	100	1850	400	1450	8.94	7	0.555042	19	1	1.4	0	0
	1	72	89	160	34.7656	2	2	1	1	2	0	1	1	1	1	1	1	1	17	1	1.1	1.2	0	0	5.2	315	275	2100	50	50	0	0	0	0	0	0	700	250	2150	950	1200	4.6	2.57	0.61287	14	1.1	1.2	0	0
	2	67	47.5	150	21.1111	2	4	1	2	1	0	0	0	0	0	2	2	2	7	0.55	0.6	0.6	0	0	3.9	535	455	1600	500	500	0	0	0	0	0	0	350	455	2100	805	1295	4.96	3.06	1.26316	8	0.6	0.6	1	1
	1	59	60	173	20.0474	2	2	3	1	1	0	0	0	0	0	2	1	1	13	0.8	0.66	0.68	0	0	3.8	225	180	1900	1500	1500	0	0	1	870	224	0	2200	50	4494	2250	2244	19.97	9.97	0.277778	10	0.66	0.68	1	1
	1	67	52	165	19.1001	2	4	2	2	1	0	0	0	0	0	2	2	1	7	0.76	0.61	0.69	0	0	3	390	325	2600	800	800	0	0	0	0	0	0	900	870	3400	1770	1630	10.06	4.82	3.08876	6	0.61	0.69	1	0
	1	47	47	155	19.563	2	4	1	1	1	0	0	0	0	0	2	2	1	11	0.73	1.09	0.71	1	1	4.9	420	330	2660	500	500	0	0	0	0	0	0	500	265	3160	765	2395	9.6	7.28	1.02515	9	1.09	0.71	0	0
	2	69	48	144	23.1481	3	1	1	1	2	0	0	0	1	0	2	1	1	26	1.3	1.27	1.65	0	0	3.7	455	375	900	1000	1000	0	0	0	0	0	0	600	595	1900	1195	705	5.22	1.94	1.98333	27	1.27	1.65	1	1
	2	39	53	155	22.0604	2	2	2	1	1	0	0	0	0	0	1	1	1	7	0.7	0.8		0	0	4.1	120	95	440	0	0	0	0	0	0	0	0	100	180	440	280	160	4.15	1.51	2.14499		0.8		0	0
	1	58	61	165	22.4	2	4	1	1	2	0	0	0	1	0	2	1	1	7	0.7	1		1	1	4	370	300	3000	500	500	0	0	1	253	0	0	1200	190	3753	1390	2363	9.98	6.28	0.622951		1		0	0
	1	48	97	172	32.788	2	2	1	1	2	0	1	0	0	0	2	2	1	8	0.7	0.9		0	0	4.2	500	420	2270	1500	0	1500	0	1	270	0	0	1300	420	4040	1720	2320	5	2.87	0.618557		0.9		0	0
	2	61	61	154	25.721	2	2	2	1	1	0	0	0	0	0	1	1	1	11	1	0.8		0	0	4.6	185	135	550	0	0	0	0	0	0	0	0	150	280	550	430	120	2.92	0.64	2.04007		0.8		0	0
	1	46	53	172	17.9151	2	2	2	1	1	0	0	0	0	0	2	1	2	10	0.8	1		0	0	3.8	475	390	3000	1200	500	700	0	1	290	0	0	1000	125	4490	1125	3365	10.7	8.02	0.362845		1		1	0
	1	55	62	166	22.5	2	4	1	1	2	1	1	0	0	0	2	2	1	22	1.5	1.3		0	0	4.7	335	290	2750	500	500	0	0	1	310	0	0	800	310	3560	1110	2450	10.28	7.08	1.03448		1.3		0	0
	1	48	45	170	15.5709	2	4	1	2	1	0	0	0	0	0	2	2	2	10	0.9	0.8	0.9	0	0	4.5	525	455	4000	2000	1000	1000	0	0	0	0	0	700	1180	6000	1880	4120	15.24	10.46	3.45788	8	0.8	0.9	0	0
	2	54	46	148	21.0007	2	4	1	1	1	0	0	0	0	0	2	2	2	8	0.74	0.57	0.61	0	0	4	630	500	1800	1300	1300	0	0	1	555	403	135	2100	400	4193	2500	1693	8.68	3.51	1.04348	7	0.57	0.61	1	1
	2	68	55	141	27.6646	2	4	1	1	2	0	1	0	0	0	2	1	1	13	0.7	1.1	1.7	1	1	3	255	225	1600	300	300	0	0	0	0	0	0	300	65	1900	365	1535	8.13	6.57	0.315152	19	1.1	1.7	0	0
	2	73	40	140	20.4082	2	1	1	1	1	0	0	0	0	0	2	2	2	16	0.8	0.5		0	0	3.6	210	180	3000	300	300	0	0	0	0	0	0	500	120	3300	620	2680	23.57	19.14	1		0.5		0	0
	2	35	50	150	22.2222	2	1	1	1	2	0	0	0	0	1	1	1	1	6	0.5	0.5	0.6	0	0	3.9	380	355	2050	100	100	0	0	0	0	0	0	300	390	2150	690	1460	6.79	4.61	1.31831	6	0.5	0.6	0	0
	1	70	57	160	22.2656	3	2	1	2	2	0	0	1	0	1	2	1	1	19	1.1	0.9		0	0	3.5	570	510	2350	1500	1500	0	0	1	515	1259	0	2500	1100	5624	3600	2024	10.39	3.74	2.03139		0.9		1	1
	1	65	51	175	16.6531	2	4	1	1	2	0	0	0	0	1	2	1	1	13	0.9	1.4	2.2	1	1	3.7	290	245	1650	0	0	0	0	0	0	0	0	400	40	1650	440	1210	6.69	4.91	0.162272	23	1.4	2.2	1	1
	1	60	53	160	20.7031	2	2	3	2	1	0	0	0	0	0	2	2	2	13	0.9	0.7	1.1	0	0	2.5	535	460	2450	550	550	0	0	0	0	0	0	500	40	3000	540	2460	6.35	5.21	0.0846412	15	0.7	1.1	1	1
	1	64	53.5	160	20.8984	2	3	1	1	1	0	0	0	0	0	2	1	1	8	0.7	0.9	0.9	0	0	3.6	260	235	1250	0	0	0	0	0	0	0	0	300	280	1250	580	670	5.39	2.89	1.20776	10	0.9	0.9	0	0
	1	64	68	170	23.5294	2	2	1	1	2	0	1	1	0	0	2	1	1	16	0.9	1		0	0	4.4	250	220	1250	100	100	0	0	0	0	0	0	500	320	1350	820	530	4.76	1.87	1.12941		1		0	0
	1	44	48	153	20.5049	2	2	1	1	1	0	0	0	0	0	2	2	2	11	0.6	0.6	0.9	0	0	3.2	540	470	2550	900	0	900	0	1	470	0	0	1000	470	3920	1470	2450	9.07	5.67	1.08796	12	0.6	0.9	1	1
	1	67	60	165	22.0386	2	3	1	1	2	0	1	0	0	0	2	1	1	12	0.9	0.7		0	0	3.9	315	275	1110	800	0	800	0	0	0	0	0	500	250	1910	750	1160	6.06	3.68	0.793651		0.7		0	0
	1	58	62	173	20.7157	2	4	2	1	2	1	1	0	0	0	2	1	1	14	0.8	0.7	0.7	0	0	4.2	420	370	4400	1300	1300	0	0	1	0	700	270	2700	470	6670	3170	3500	15.37	8.06	1.08295	9	0.7	0.7	0	0
	1	66	76	167	27.2509	2	2	1	1	2	0	1	0	0	1	2	1	1	14	0.8	0.7		0	0	3.6	400	290	1450	0	0	0	0	0	0	0	0	400	800	1450	1200	250	2.86	0.49	1.57895		0.7		0	0
	1	62	60	165	22.0386	2	3	1	1	2	0	1	0	0	0	2	1	1	10	0.6	0.7		0	0	3.9	265	195	2100	500	0	500	0	0	0	0	0	600	250	2600	850	1750	9.81	6.6	0.943396		0.7		0	0
	1	51	52	160	20.3125	2	2	1	1	1	0	0	0	0	0	2	2	2	11	0.7	0.8	0.9	0	0	4.3	480	435	1900	1400	1400	0	0	0	0	0	0	500	170	3300	670	2630	7.93	6.32	0.408654	14	0.8	0.9	0	0
	1	59	43	170	14.8789	2	2	1	2	1	0	0	0	0	0	2	2	2	8	0.9	1.2		1	1	4.3	415	390	1850	1500	1500	0	0	1	385	906	0	1200	710	4641	1910	2731	15.6	9.18	2.38722		1.2		0	0
	2	68	60	149	27.0258	1	2	1	1	1	0	0	0	0	0	2	2	1	10	0.7	0.6	0.6	0	0	4.1	325	300	3450	1000	0	1000	0	1	750	0	0	1000	145	5200	1145	4055	16	12.48	0.446154	10	0.6	0.6	0	0
	1	57	54	163	20.3244	2	4	2	1	1	0	0	0	0	0	1	1	1	9	1.2	0.8	0.5	0	0	3.7	325	205	1750	1800	1800	0	0	1	1035	865	0	1600	255	5450	1855	3595	18.63	12.29	0.871795	8	0.8	0.5	0	0
	1	47	60	171	20.5191	2	4	2	1	1	0	0	0	0	0	1	1	1	13	1.2	0.9		0	0	3.9	195	145	1400	0	0	0	0	0	0	0	0	150	110	1400	260	1140	7.18	5.85	0.564103		0.9		0	0
	2	56	62	159	24.5243	2	2	1	1	2	1	1	1	0	0	1	1	1	16	0.9	0.7	0.8	0	0	2.9	375	345	2950	1000	1000	0	0	1	1305	1581	0	3000	650	6836	3650	3186	17.64	8.22	1.67742	15	0.7	0.8	1	1
	1	76	67	168	23.7387	2	4	1	2	2	1	1	0	0	0	2	1	1	13	1.1	1.2	1.2	0	0	4	475	310	1600	1100	1100	0	0	1	495	793	0	1800	40	3988	1840	2148	7.52	4.05	0.0754124	15	1.2	1.2	1	1
	2	48	62.2	152	26.9217	1	5	1	1	1	0	0	0	0	0	2	1	1	15	0.8	0.8	0.7	0	0	4.2	420	385	1000	1500	1500	0	0	0	0	0	0	500	300	2500	800	1700	5.74	3.9	0.689022	9	0.8	0.7	0	0
	1	59	44	150	19.5556	2	3	1	1	2	0	0	0	1	0	2	1	1	13	0.9	1	0.6	0	0	4.7	345	315	2000	0	0	0	0	0	0	0	0	500	130	2000	630	1370	7.91	5.42	0.513834	9	1	0.6	0	0
	1	56	70	159	27.6888	2	2	1	1	2	0	1	1	0	0	2	2	1	10	1	0.9		0	0	4	380	345	1530	400	0	400	0	0	0	0	0	600	230	1930	830	1100	4.35	2.48	0.518797		0.9		0	0
	2	61	48	150	21.3333	2	2	1	1	2	1	1	1	0	0	2	2	1	11	0.5	0.7	0.6	0	0	4.7	575	550	2650	500	500	0	0	0	0	0	0	600	720	3150	1320	1830	6.85	3.98	1.56522	10	0.7	0.6	1	1
	1	44	62	167	22.231	2	4	2	1	2	0	1	0	0	0	2	1	1	8	0.6	0.7		0	0	4.2	255	230	850	900	900	0	0	0	0	0	0	1000	470	1750	1470	280	6.64	1.06	1.78368		0.7		0	0
	1	28	71	170	24.5675	2	4	2	1	1	0	0	0	0	0	2	1	1	11	1	0.8		0	0	4.5	245	190	1200	0	0	0	0	0	0	0	0	400	180	1200	580	620	4.14	2.14	0.620868		0.8		0	0
	1	46	46	165	16.8962	1	2	1	1	1	0	0	0	0	0	2	2	2	7	0.6	0.8	1.5	0	0	3.8	875	840	2700	1500	0	1500	0	1	1380	734	0	2500	410	6314	2910	3404	9.41	5.07	0.61118	9	0.8	1.5	1	1
	2	56	38	143	18.5828	1	2	1	1	1	0	0	0	0	0	2	1	1	6	0.5	0.6		0	0	4.3	235	215	1060	0	0	0	0	0	0	0	0	200	70	1060	270	790	7.12	5.31	0.470325		0.6		0	0
	2	51	45	153	19.2234	1	1	1	1	1	0	0	0	0	0	1	1	1	9	0.7	0.5		0	0	4.4	520	495	3050	950	0	950	0	1	250	816	0	700	740	5066	1440	3626	12.99	9.3	4.44249		0.5		0	0
	2	42	45	150	20	1	2	1	1	1	0	0	0	0	0	2	2	2	10	0.7	0.5		0	0	4.4	465	345	2600	600	0	600	0	0	0	0	0	650	260	3200	910	2290	9.18	6.57	0.74552		0.5		0	0
	1	64	54	160	21.0938	2	2	1	1	1	0	0	0	0	0	2	1	1	15	0.7	0.7		0	0	3.4	305	255	1850	1000	1000	0	0	1	465	0	0	1300	870	3315	2170	1145	12.08	4.17	3.1694		0.7		0	0
	1	59	45	158	18.026	1	2	1	1	1	0	0	0	0	0	2	1	1	14	1	0.8		0	0	4.1	240	195	1700	0	0	0	0	0	0	0	0	350	180	1700	530	1170	9.44	6.5	1		0.8		0	0
	1	59	65	162	24.7676	2	1	1	1	2	0	1	0	0	0	1	1	1	15	1	1	1.2	0	0	3.3	255	230	2300	1950	1000	950	0	1	1235	844	0	1500	510	6329	2010	4319	22.91	15.63	1.84615	13	1	1.2	0	0
	1	64	53	160	20.7031	2		3	1	1	0	0	0	0	0	2	2	2	8	0.7	0.5	0.6	0	0	4.3	420	380	3250	100	0	100	0	0	0	0	0	300	265	3350	565	2785	9.03	7.51	0.714286	8	0.5	0.6	0	0
	1	69	59	150	26.2222	2	2	1	1	2	1	0	1	0	0	2	1	1	9	1	0.9	1	0	0	3.7	345	250	1500	0	0	0	0	0	0	0	0	300	200	1500	500	1000	4.42	2.95	0.589536	8	0.9	1	0	0
	2	63	63	160	24.6094	2	2	1	1	1	0	0	0	0	0	2	1	1	11	0.8	0.6		0	0	3.2	235	200	2150	0	0	0	0	0	0	0	0	600	100	2150	700	1450	8.71	5.88	0.405268		0.6		1	1
	2	53	43	151	18.8588	1	3	1	1	1	0	0	0	0	0	2	2	1	8	0.7	0.7	0.6	0	0	4.8	660	615	1400	800	800	0	0	0	0	0	0	300	230	2200	530	1670	4.65	3.53	0.486258	8	0.7	0.6	1	0
	1	72	63	170	21.7993	3	4	2	1	2	0	0	0	1	0	1	1	1	23	1.1	1.3	1.4	0	0	3.6	225	140	1659	0	0	0	0	0	0	0	0	400	230	1659	630	1029	7.02	4.36	0.973545	15	1.3	1.4	0	0
	1	61	45	156	18.4911	3	2	2	1	2	0	1	0	1	0	2	2	2	7	0.5	0.4	0.6	0	0	4.4	420	370	3250	1000	1000	0	0	1	225	875	0	1300	235	5350	1535	3815	16.98	12.11	0.746032	7	0.4	0.6	1	1
	2	73	80	158	32.0461	3	2	1	1	2	1	1	1	1	0	2	1	1	32	1.7	1.4	1.9	0	0	3.6	350	255	2400	1300	0	1300	0	1	690	0	0	1000	310	4390	1310	3080	9.41	6.6	0.664286	31	1.4	1.9	1	1
	1	59	58	158	23.2335	2	3	1	1	2	1	0	1	0	0	1	1	1	9	0.8	0.7	0.8	0	0	4.4	560	520	3350	350	350	0	0	0	0	0	0	450	1180	3700	1630	2070	6.83	3.82	2.1798	7	0.7	0.8	1	1
	2	34	80	168	28.3447	1	1	1	1	1	0	0	0	0	0	1	1	1	12	0.6	0.6		0	0	4.5	390	370	1900	0	0	0	0	0	0	0	0	400	300	1900	700	1200	3.65	2.31	0.576923		0.6		0	0
	2	33	43	150	19.1111	1	5	1	1	1	0	0	0	0	0	2	1	1	13	0.6	0.5	0.6	0	0	4.4	370	340	900	2250	0	2000	250	1	270	443	0	700	330	3863	1030	2833	14.57	10.68	1.2445	7	0.5	0.6	0	0
	1	63	68.7	167	24.6334	2	2	1	1	2	1	0	1	0	0	2	2	1	13	0.8	1.1		1	1	3.43	395	315	1400	550	0	550	0	0	0	0	0	650	850	1950	1500	450	4.31	0.99	1.87939		1.1		0	0
	1	68	47	163	17.6898	2	4	1	1	1	0	0	0	0	0	1	1	1	24	1	0.9	1.1	0	0	3.3	295	260	1150	1200	0	1200	0	1	809	454	0	1200	200	3613	1400	2213	15.64	9.58	0.865489	12	0.9	1.1	0	0
	1	57	66	174	21.7994	2	2	1	1	2	0	1	0	0	0	2	2	1	14	0.9	0.9		0	0	3.2	470	345	1700	300	0	300	0	0	0	0	0	400	680	2000	1080	920	3.87	1.78	1.31528		0.9		0	0
	1	52	70	160	27.3438	3	4	1	1	2	0	0	0	0	1	2	2	1	11	1.2	1.7		1	1	4.5	435	360	1330	750	0	750	0	0	0	0	0	300	200	2080	500	1580	4.1	3.11	0.394089		1.7		0	0
	2	56	42	150	18.6667	2	2	1	1	1	0	0	0	0	0	2	2	1	7	0.5	0.4		0	0	3.1	335	245	1300	600	600	0	0	0	0	0	0	300	750	1900	1050	850	8.1	3.62	3.19829		0.4		0	0
	1	45	59	170	20.4152	2	4	2	1	1	0	0	0	0	0	2	1	1	19	1.2	0.9	1.6	0	0	4.5	330	275	1400	2200	1200	1000	0	1	305	455	0	2000	190	4360	2190	2170	13.44	6.69	0.585516	18	0.9	1.6	1	1
	2	61	52	145	24.7325	2	2	1	1	2	1	0	0	0	0	2	2	1	8	0.66	0.57	0.62	0	0	4.2	450	405	1400	1200	1200	0	0	0	0	0	0	400	780	2600	1180	1420	6.67	3.64	2	9	0.57	0.62	0	0
	2	60	56	148	25.5661	2	1	1	1	2	0	0	0	0	1	1	1	1	11	0.87	0.83	0.91	0	0	4.5	300	220	1520	0	0	0	0	0	0	0	0	400	440	1520	840	680	5.43	2.43	1.57143	11	0.83	0.91	0	0
	2	62	54.8	155	22.8096	2	1	1	1	1	0	0	0	0	0	1	1	1	12	0.78	0.51		0	0	4.3	330	255	1400	0	0	0	0	0	0	0	0	300	425	1400	725	675	4.64	2.24	1.41009		0.51		0	0
	2	61	52	153	22.2137	2	2	1	1	2	0	1	0	0	1	2	1	1	17	1.29	1.37	1.01	0	0	3.9	280	235	1200	500	500	0	0	0	0	0	0	250	375	1700	625	1075	7.01	4.43	1.54533	11	1.37	1.01	0	0
	1	61	53	165	19.4674	2	4	1	1	1	0	0	0	0	0	1	1	1	17	0.99	0.9	0.92	0	0	4.1	260	185	1700	1250	1000	250	0	0	0	0	0	2000	40	2950	2040	910	12.84	3.96	0.174165	13	0.9	0.92	0	0
	1	60	60	165	22.0386	1	4	1	2	1	0	0	0	0	0	1	1	1	13	1.04	0.86		0	0	3.3	345	260	1600	0	0	0	0	0	0	0	0	500	370	1600	870	730	4.64	2.12	1.07246		0.86		0	0
	1	67	55	170	19.0311	2	2	1	1	2	1	1	0	0	1	1	1	1	16	1.2	1.12	1.38	0	0	3.6	375	345	1000	1400	1400	0	0	0	0	0	0	700	300	2400	1000	1400	6.98	4.07	0.872727	15	1.12	1.38	0	0
	2	47	53	151	23.2446	2	4	1	1	1	0	0	0	0	0	1	1	1	10	0.55	0.47	0.55	0	0	4.1	375	330	1000	1500	1500	0	0	1	281	0	0	2000	330	2781	2330	451	8.4	1.36	0.996226	14	0.47	0.55	0	0
	1	49	59	159	23.3377	2	1	1	1	1	0	0	0	0	0	1	1	1	14	0.78	1.01	0.86	0	0	3.6	610	505	2880	1500	1000	500	0	0	0	0	0	1300	720	4380	2020	2360	7.3	3.93	1.20033	16	1.01	0.86	1	0
	2	66	45	151	19.736	2	2	1	2	2	0	0	0	0	1	1	1	1	12	0.62	0.52	0.73	0	0	3.5	135	72	3550	1000	1000	0	0	0	0	0	0	1050	203	4550	1253	3297	44.94	32.56	2.00494	6	0.52	0.73	1	1
	2	62	41	150	18.2222	2	5	1	1	2	0	1	0	0	0	1	1	1	9	0.81	0.6	0.72	0	0	3.7	400	355	2850	1500	1000	500	0	1	525	0	0	2000	1015	4875	3015	1860	17.84	6.8	3.71341	10	0.6	0.72	1	0
	1	38	62.6	160	24.4531	2	4	2	1	2	0	0	0	0	1	1	1	1	14	0.85	0.94	0.87	0	0	4.2	510	425	2850	700	700	0	0	1	205	456	0	3000	950	4211	3950	261	7.91	0.49	1.78538	12	0.94	0.87	0	0
	1	58	56	165	20.5693	2	2	1	1	1	0	0	0	0	0	2	2	1	6	0.63	0.59	0.73	0	0	3.4	530	465	1900	1600	1600	0	0	0	0	0	0	1300	646	3500	1946	1554	7.08	3.14	1.30593	8	0.59	0.73	1	1
	1	32	65	173	21.7181	3	5	1	2	2	0	0	0	0	1	1	1	1	13	0.86	1.4	1.23	1	1	3.3	415	370	750	1100	1100	0	0	0	0	0	0	300	649	1850	949	901	4.11	2	1.44356	18	1.4	1.23	0	0
	2	41	49	157	19.8791	4	1	2	1	2	0	0	0	0	1	2	2	1	8	0.5	0.37	0.45	0	0	3.2	300	270	2720	1300	1000	300	0	1	525	0	0	1400	480	4545	1880	2665	18.55	10.88	1.95918	9	0.37	0.45	1	1
	2	58	41	140	20.9184	2	5	1	1	2	1	0	0	0	1	2	2	1	14	0.62	0.39	0.53	0	0	3.6	495	445	1430	0	0	0	0	0	0	0	0	520	520	1430	1040	390	4.23	1.15	1.53732	8	0.39	0.53	1	0
	2	50	52	150	23.1111	1	4	1	1	1	0	0	0	0	0	2	1	1	13	0.75	0.71	0.79	0	0	4.3	435	335	1500	0	0	0	0	0	0	0	0	200	700	1500	900	600	3.98	1.59	1.9	12	0.71	0.79	0	0
	2	64	55	153	23.4952	1	5	1	1	1	0	0	0	0	0	2	1	1	11	0.9	1.63	1.91	1	1	4.4	310	270	1700	0	0	0	0	0	0	0	0	100	630	1700	730	970	5.98	3.41	2.3	25	1.63	1.91	1	1
	1	48	54	165	19.8347	2	2	1	2	1	0	0	0	0	0	2	2	1	7	1.01	0.81	0.79	0	0	4.5	465	370	2360	0	0	0	0	0	0	0	0	600	370	2360	970	1390	5.64	3.32	0.8	13	0.81	0.79	0	0
	2	41	65	163	24.4646	2	4	1	1	2	0	0	0	0	1	1	1	1	15	0.79	0.59	0.68	0	0	4.8	270	190	1300	1150	0	0	0	0	0	0	0	300	275	1300	575	725	4.44	2.48	0.94	8	0.59	0.68	0	0
	1	58	64	175	20.898	2	4	1	2	1	0	0	0	0	0	1	1	1	14	0.92	0.66	0.73	0	0	3	430	340	2550	1450	0	0	0	0	0	0	0	1500	710	2550	2210	340	5.56	0.74	1.58	6	0.66	0.73	1	1
	1	73	53	160	20.7031	2	2	1	2	2	0	1	0	0	0	2	2	1	13	0.82	0.97		0	0	2.5	295	265	1450	300	300	0	0	1	0	467	0	150	160	2217	310	1907	8.51	7.32	0.6		0.97		0	0
	1	80	60	160	23.4375	3	2	1	1	2	0	1	1	1	0	1	1	1	21	1.35	1.1	1.33	0	0	3.8	410	360	3000	0	0	0	0	0	0	0	0	700	165	3000	865	2135	7.32	5.21	0.39	17	1.1	1.33	0	0
	2	62	48	155	19.9792	1	3	1	1	1	0	0	0	0	0	2	1	1	9	0.62	0.58	0.7	0	0	4.4	585	525	3400	1500	1500	0	0	1	1091	300	0	1500	675	6291	2175	4116	13.44	8.79	1.4	13	0.58	0.7	1	1
	1	61	59	160	23.0469	2	3	1	1	1	0	0	0	0	0	2	2	2	12	1.36	1.31	1.39	0	0	3.7	600	505	2850	450	450	0	0	0	0	0	0	550	620	3300	1170	2130	5.59	3.61	1.05	9	1.31	1.39	1	0
	2	46	62	160	24.2188	1	2	1	1	2	0	1	0	0	0	2	1	1	7	0.7	0.69	0.65	0	0	4	240	200	1100	0	0	0	0	0	0	0	0	250	1450	1100	1700	-600	4.44	-2.42	5.8	11	0.69	0.65	0	0
	1	63	81	168	28.699	2	2	3	1	2	1	1	0	0	0	1	1	1	13	1.03	1.16		0	0	4.9	345	300	2100	0	0	0	0	0	0	0	0	300	130	2100	430	1670	4.51	3.59	0.23	12	1.16		0	0
	1	65	52	167	18.6453	2	4	2	1	2	0	1	0	0	0	2	1	1	14	1.02	1.06	1.28	0	0	3.7	445	355	1426	700	700	0	0	0	0	0	0	1700	900	2126	2600	-474	5.51	-1.23	2.3	16	1.06	1.28	1	1
	1	50	57	170	19.7232	1	1	1	1	1	0	0	0	0	0	2	1	1	11	0.91	0.81		0	0	4.1	370	260	2600	250	250	0	0	0	0	0	0	600	630	2850	1230	1620	8.11	4.61	1.84		0.81		0	0
	1	64	68	166	24.677	2	3	1	2	2	1	1	0	0	0	1	1	1	11	1.13	1.03	1.11	0	0	3.8	505	430	3900	1000	1000	0	0	1	515	340	0	2000	1035	5755	3035	2720	10.06	4.75	1.52	10	1.03	1.11	0	0
	1	54	54	170	18.6851	1	3	1	1	1	0	0	0	0	0	2	1	1	11	1.06	0.9	1.21	0	0	3.9	550	470	2550	1550	1550	0	0	1	515	0	0	1800	1420	4615	3220	1395	9.32	2.82	2.92	11	0.9	1.21	0	0
	1	51	72	158	28.8415	2	2	1	1	2	0	1	0	0	0	2	2	1	10	1.1	1.11	1.28	0	0	4.5	315	290	1770	0	0	0	0	0	0	0	0	400	240	1770	640	1130	4.68	2.99	0.67	14	1.11	1.28	0	0
	2	64	44	142	21.8211	2	2	1	2	2	0	1	0	0	0	2	2	2	11	0.71	0.48	0.48	0	0	3.7	435	390	2750	800	800	0	0	0	0	0	0	700	155	3550	855	2695	11.13	8.45	0.5	6	0.48	0.48	1	1
	1	40	74	175	24.1633	2	4	1	1	2	0	0	1	0	0	1	1	1	11	0.83	0.87	0.7	0	0	4.3	380	350	1550	0	0	0	0	0	0	0	0	400	245	1550	645	905	3.31	1.93	0.5	9	0.87	0.7	0	0
	2	65	52	152	22.5069	2	2	1	1	2	0	0	1	0	0	2	1	1	8	0.72	0.67	0.71	0	0	4.3	450	380	2250	850	850	0	0	1	277	0	0	1800	720	3377	2520	857	8.66	2.2	1.85	6	0.67	0.71	0	0
	1	41	62	170	21.4533	2	2	1	2	2	0	0	0	0	1	2	2	1	7	0.63	0.8	1.05	0	0	3	465	410	2400	1000	1000	0	0	0	0	0	0	550	665	3400	1215	2185	7.08	4.55	1.38	14	0.8	1.05	0	0
	1	74	49	160	19.1406	2	5	1	1	2	0	1	1	0	0	2	2	1	10	0.68	0.61	0.61	0	0	3.6	290	230	1450	500	500	0	0	0	0	0	0	800	245	1950	1045	905	8.23	3.82	1.04	8		0.61	0	0
	1	61	52	167	18.6453	2	2	1	2	1	0	0	0	0	0	2	2	1	10	0.86	0.8	1.09	0	0	3.8	455	390	2900	250	250	0	0	0	0	0	0	1100	380	3150	1480	1670	7.99	4.23	0.97	14	0.8	1.09		0
	1	52	65	170	22.4913	3	4	2	1	2	0	0	0	0	1	2	1	2	10	1.05	1.48	1.14	1	1	3.3	480	440	1700	1600	1600	0	0	0	0	0	0	1700	90	3300	1790	1510	6.35	2.9	0.17	17	1.48	1.14	0	0
	1	53	60	162	22.8624	2	2	1	1	2	0	1	1	0	0	2	2	1	15	1.45	1.43	1.44	0	0	4	320	250	1350	0	0	0	0	0	0	0	0	350	410	1350	760	590	4.22	1.84	1.37	17	1.43	1.44	0	0
	2	39	59	171	20.1771	1	5	1	1	1	0	0	0	0	0	2	1	1	10	0.58	0.49	0.47	0	0	4.1	345	320	1750	0	0	0	0	0	0	0	0	400	390	1750	790	960	5.16	2.83	1.15	7	0.49	0.47	0	0
	1	58	50	158	20.0288	2	2	2	1	2	1	0	0	0	0	2	2	1	15	0.74	1.12	1.5	1	1	4	540	495	2100	600	600	0	0	1	250	0	0	1300	270	2950	1570	1380	6.56	3.07	0.6	20	1.12	1.5	0	0
	2	59	53	152	22.9398	2	2	1	2	1	0	0	0	0	0	2	2	1	9	0.82	0.72	0.88	0	0	4	435	360	2600	0	0	0	0	0	0	0	0	300	115	2600	415	2185	6.77	5.69	0.3	9	0.72	0.88	1	1
	1	70	56	163	21.0772	2	2	1	2	1	0	0	0	0	0	2	2	1	7	1.06	1.33	1.58	0	0	3.8	580	495	2120	0	0	0	0	1	345	0	0	900	200	2465	1100	1365	4.55	2.52	0.38	17	1.33	1.58	0	0
	1	77	48	163	18.0662	3	4	1	1	2	0	0	1	0	0	2	1	1	10	0.79	0.96		0	0	3.7	350	275	1300	900	900	0	0	0	0	0	0	1200	490	2200	1690	510	7.86	1.82	1.7		0.96		1	1
	1	55	60	166	21.7738	2	2	1	1	1	0	0	0	0	0	2	1	1	11	0.85	0.92	0.94	0	0	3.1	570	520	2000	2000	1000	1000	0	1	300	479	0	1400	1120	4779	2520	2259	8.38	3.96	1.3	10	0.92	0.94	1	1
	1	67	69	165	25.3444	2	2	1	1	2	0	1	1	0	0	2	1	1	15	0.88	0.93	1.25	0	0	3.6	455	370	1250	500	500	0	0	0	0	0	0	900	480	1750	1380	370	3.34	0.71	0.93	20	0.93	1.25	0	0
	1	45	49	160	19.1406	2	4	2	1	1	0	0	0	0	0	2	1	1	9	0.94	0.67	0.99	0	0	3.8	330	280	1850	550	550	0	0	0	0	0	0	450	360	2400	810	1590	8.91	5.9	1.33	13	0.67	0.99	0	0
	1	39	64	168	22.6757	1	5	1	1	1	0	0	0	0	0	2	1	1	17	1.34	1.25	1.22	0	0	4.2	435	395	2800	0	0	0	0	0	0	0	0	500	640	2800	1140	1660	6.03	3.58	1.37931	13	1.25	1.22	0	0
	2	58	42.9	160	16.7578	2	3	1	1	2	1	1	0	0	1	1	1	1	8	0.52	0.48	0.43	0	0	4.3	285	230	1050	0	0	0	0	0	0	0	0	400	380	1050	780	270	5.15	1.32	1.8648	6	0.48	0.43	0	0
	1	66	72	172	24.3375	2	2	1	1	2	0	1	1	0	1	1	1	1	16	1.08	0.85	1.16	0	0	3.2	490	345	2100	450	450	0	0	0	0	0	0	500	570	2550	1070	1480	4.34	2.52	0.969388	13	0.85	1.16	0	0
	1	48	46	160	17.9688	2	4	1	1	2	1	0	0	0	0	1	1	1	22	0.85	0.79	0.98	0	0	2.6	410	370	2300	600	600	0	0	1	395	0	0	600	245	3295	845	2450	10.48	7.79	0.779427	11	0.79	0.98	0	0
	1	61	51	165	18.7328	3	4	2	1	2	1	0	0	0	1	1	1	1	21	1.55	1.45	1.8	0	0	3.3	435	365	1450	100	100	0	0	0	0	0	0	200	810	1550	1010	540	4.19	1.46	2.19067	22	1.45	1.8	1	1
	1	46	65	166	23.5883	2	4	2	1	2	0	0	0	0	1	1	1	1	11	0.88	0.84	0.76	0	0	4.2	375	310	1950	0	0	0	0	0	0	0	0	400	420	1950	820	1130	4.8	2.78	1.03385	7	0.84	0.76	0	0
	2	52	60	152	25.9695	2	2	1	1	1	0	0	0	0	0	1	1	1	10	0.89	0.89	1.23	0	0	4.1	460	420	2750	1100	1100	0	0	0	0	0	0	1000	1600	3850	2600	1250	8.37	2.72	3.47826	12	0.89	1.23	1	1
	2	64	41	149	18.4676	2	2	1	2	2	0	0	0	0	1	2	2	1	7	0.73	0.6	0.71	0	0	3.8	570	520	2500	1500	1500	0	0	0	0	0	0	600	1060	4000	1660	2340	10.27	6.01	2.72144	14	0.6	0.71	0	0
	1	47	65	160	25.3906	1	5	1	1	1	0	0	0	0	0	2	2	1	12	0.93	1.03	1.01	0	0	4.6	595	555	2600	700	700	0	0	1	0	907	0	750	760	4207	1510	2697	6.53	4.18	1.17906	16	1.03	1.01	0	0
	2	66	41	152	17.7458	2	4	4	1	2	0	0	0	0	1	1	1	1	14	0.59	0.44	0.43	0	0	3.7	350	270	1700	0	0	0	0	0	0	0	0	300	700	1700	1000	700	7.11	2.93	2.92683	6	0.44	0.43	0	0
	1	65	60	155	24.974	3	4	1	1	2	1	1	1	0	0	2	2	1	9	0.99	0.93	1.05	0	0	3.3	450	405	2580	450	450	0	0	0	0	0	0	400	420	3030	820	2210	6.73	4.91	0.933333	9	0.93	1.05	0	0
	1	67	55	160	21.4844	2	1	1	1	1	0	0	0	0	0	1	1	1	16	0.96	0.99	0.97	0	0	4.3	280	150	1250	0	0	0	0	0	0	0	0	300	160	1250	460	790	4.87	3.08	0.623377	14	0.99	0.97	0	0
	1	59	54	160	21.0938	2	2	1	2	2	1	0	0	0	1	2	2	1	7	0.68	1.17	1.72	1	1	3.5	455	420	4200	3000	2000	1000	0	1	3402	1790	495	8200	225	12887	8425	4462	31.47	10.9	0.549451	13	1.17	1.72	1	1
	1	61	60	165	22.0386	2	2	2	1	2	1	1	0	0	0	2	1	1	12	0.99	0.95		0	0	3.5	305	230	1600	200	0	200	0	0	0	0	0	500	400	1800	900	900	5.9	2.95	1.31		0.95		0	0
	1	35	63	175	20.5714	2	2	4	1	1	0	0	0	0	0	2	1	1	13	0.9	0.78	0.79	0	0	3.1	585	515	6850	2700	0	2700	0	1	1835	1737	475	4600	390	13597	4990	8607	22.14	14.01	0.721221	14	0.78	0.79	1	1
	2	70	74	145	35.1962	3	5	1	1	2	0	1	0	1	0	2	1	1	35	1.39	2.12	1.84	1	1	4.2	320	260	1450	200	0	200	0	0	0	0	0	300	30	1650	330	1320	4.18	3.34	0.0935551	33	2.12	1.84	0	0
	1	62	36	135	19.7531	2	4	1	1	2	0	0	1	0	0	2	2	1	32	1.25	1.46	1.47	0	0	3.9	560	296	2900	1000	0	1000	0	0	0	0	0	650	500	3900	1150	2750	11.61	8.18	2.81532	33	1.46	1.47	0	0
	2	45	55	158	22.0317	1	2	1	1	1	0	0	0	0	0	1	1	1	6	0.56	0.55		0	0	4.1	165	123	900	0	0	0	0	0	0	0	0	50	10	900	60	840	5.95	5.55	0.0886918		0.55		0	0
	1	81	55	158	22.0317	3	2	3	2	2	0	1	0	0	0	2	1	1	20	0.77	0.83	0.87	0	0	3.7	285	245	1950	0	0	0	0	0	0	0	0	300	300	1950	600	1350	7.46	5.17	1.33581	13	0.83	0.87	0	0
	2	63	50	148	22.8269	1	4	1	1	1	0	0	0	0	0	2	1	1	14	0.75	0.63	0.69	0	0	4.7	395	300	2100	450	450	0	0	0	0	0	0	200	40	2550	240	2310	7.75	7.02	0.16	15	0.63	0.69	0	0
	1	56	80	160	31.25	2	2	2	1	2	1	1	1	0	0	2	2	2	17	0.96	1.02	1.83	0	0	4.3	540	490	3990	1800	1500	300	0	1	1883	1257	180	4000	420	9110	4420	4690	12.65	6.51	0.642857	18	1.02	1.83	0	0
	2	55	43	150	19.1111	2	4	1	1	2	0	0	0	0	1	2	1	1	8	1.02	0.94		0	0	4.2	335	230	1250	0	0	0	0	0	0	0	0	400	700	1250	1100	150	5.21	0.62	4.24671		0.94		1	1
	2	69	58	160	22.6562	2	1	1	1	2	1	1	1	0	0	1	1	1	16	0.98	0.75		0	0	3.2	140	165	1090	600	0	600	0	1	260	0	0	1200	340	1950	1540	410	14.41	3.03	2.13166		0.75		0	0
	1	46	46	162	17.5278	1	4	1	1	1	0	0	0	0	0	2	2	2	9	0.6	0.54	0.65	0	0	3.9	600	560	2100	0	0	0	0	0	0	0	0	1000	500	2100	1500	600	4.57	1.3	1.1646	10	0.54	0.65	0	0
	1	47	54	170	18.6851	1	4	1	1	1	0	0	0	0	0	2	1	1	12	0.85	0.79		0	0	4.5	280	245	1650	0	0	0	0	1	50	0	0	600	180	1700	780	920	6.75	3.65	0.816327		0.79		0	0
	2	29	45	160	17.5781	2	5	1	1	1	0	0	0	0	0	2	1	1	11	0.77	0.46		0	0	4.1	530	430	2500	750	750	0	0	0	0	0	0	800	900	3250	1700	1550	8.18	3.9	2.7907		0.46		1	1
	2	52	57	160	22.2656	3	2	2	1	1	0	0	0	0	0	2	1	1	5	0.7	0.66	0.62	0	0	4.3	330	255	880	0	0	0	0	0	0	0	0	100	750	880	850	30	2.81	0.1	3.09598	7	0.66	0.62	0	0
	2	58	36	150	16	2	2	1	1	1	0	0	0	0	0	2	1	1	17	1.01	0.84		0	0	4.4	330	260	1500	0	0	0	0	0	0	0	0	400	210	1500	610	890	7.58	4.49	1.34615		0.84		0	0
	1	43	72	167	25.8166	2	2	2	1	1	0	0	0	0	0	2	1	1	16	1.34	1.12		0	0	4.4	320	280	2200	550	550	0	0	1	700	0	0	1400	400	3450	1800	1650	8.98	4.3	1.19048		1.12		0	0
	1	50	52	165	19.1001	1	4	1	1	1	0	0	0	0	0	2	1	1	11	0.85	0.86		0	0	3.5	195	150	1050	0	0	0	0	0	0	0	0	300	130	1050	430	620	6.21	3.67	1		0.86		0	0
	2	58	41	155	17.0656	2	4	1	1	1	0	0	0	0	0	2	2	2	9	0.54	0.45	0.45	0	0	3.7	445	385	2850	950	950	0	0	1	220	0	0	800	190	4020	990	3030	13.22	9.96	0.722205	8	0.45	0.45	0	0
	1	70	67	156	27.5312	2	4	1	1	2	1	1	0	0	0	2	1	1	25	1.8	1.64	1.89	0	0	4.1	360	315	1500	0	0	0	0	0	0	0	0	250	560	1500	810	690	3.73	1.72	1.59204	25	1.64	1.89	0	0
	1	52	58	165	21.3039	2	4	1	1	1	0	0	0	0	0	2	2	2	9	0.86	0.87	0.95	0	0	3.9	405	315	2150	500	500	0	0	0	0	0	0	700	249	2650	949	1701	6.77	4.34	0.817734	10	0.87	0.95	0	0
	2	52	40	146	18.7652	2	5	1	1	2	0	1	0	0	0	2	1	1	16	1.07	0.84		0	0	4.4	270	225	2800	400	400	0	0	1	240	0	0	500	225	3440	725	2715	19.11	15.08	1.5		0.84		0	0
	1	73	63	170	21.7993	2	2	1	1	2	0	0	0	0	1	2	1	2	10	0.78	0.74	0.62	0	0	3.5	385	335	1900	1000	0	1000	0	1	540	200	245	2000	330	3885	2330	1555	9.61	3.85	0.938166	11	0.74	0.62	1	1
	2	57	45	160	17.5781	2	4	1	1	1	0	0	0	0	0	2	1	1	12	0.72	0.62	0.63	0	0	4.8	300	245	1000	650	0	650	0	0	0	0	0	500	210	1650	710	940	7.33	4.18	1.14286	11	0.62	0.63	0	0
	1	44	56	175	18.2857	2	2	3	2	1	0	0	0	0	0	2	1	1	17	0.57	0.7	1.05	0	0	3.6	515	365	2800	1500	1500	0	0	1	430	425	0	1700	460	5155	2160	2995	10.72	6.23	1.35029	19	0.7	1.05	1	1
	2	48	68	165	24.977	2	5	1	1	1	0	0	0	0	0	2	1	1	12	0.68	0.46	0.62	0	0	4.7	490	425	3300	0	0	0	0	0	0	0	0	400	480	3300	880	2420	5.94	4.36	0.99654	8	0.46	0.62	1	1
	1	63	60	170	20.7612	2	4	1	1	1	0	0	0	0	0	2	1	1	19	1.36	1.3	1.25	0	0	4.2	270	240	1200	500	500	0	0	0	0	0	0	200	410	1700	610	1090	6.3	4.04	1.70833	15	1.3	1.25	0	0
	1	72	52	175	16.9796	2	4	1	1	2	0	1	1	0	0	2	2	2	9	0.77	0.65	0.82	0	0	3.7	480	420	2900	400	400	0	0	0	0	0	0	1000	100	3300	1100	2200	7.93	5.29	0.274725	10	0.65	0.82	1	1
	1	31	61	175	19.9184	1	5	1	1	1	0	0	0	0	0	2	1	1	10	0.95	1		0	0	4.8	360	310	800	0	0	0	0	0	0	0	0	200	800	800	1000	-200	2.19	-0.55	2.53834		1		0	0
	1	62	76	170	26.2976	2	3	1	1	2	0	1	0	0	0	2	1	1	11	0.82	0.84	0.79	0	0	4.5	325	270	1400	0	0	0	0	0	0	0	0	1000	440	1400	1440	-40	3.4	-0.1	1.28655	9	0.84	0.79	0	0
	2	64	52	160	20.3125	2	3	1	1	2	1	1	0	0	0	2	1	1	13	0.79	0.72	0.78	0	0	4.1	375	240	2200	0	0	0	0	0	0	0	0	300	110	2200	410	1790	6.77	5.51	0.528846	16	0.72	0.78	0	0
	2	71	59	159	23.3377	3	3	1	1	2	1	1	1	1	1	2	1	1	17	0.7	1.25	0.88	1	1	4.3	580	540	1200	1000	0	1000	0	1	400	0	0	1300	340	2600	1640	960	4.56	1.68	0.640301	15	1.25	0.88	1	0
	1	67	55	157	22.3133	2	1	1	1	2	0	1	1	0	0	2	1	1	12	0.79	0.83	0.95	0	0	4.1	195	170	1500	0	0	0	0	0	0	0	0	800	305	1500	1105	395	8.39	2.21	1.95722	10	0.83	0.95	0	0
	2	63	35	145	16.6468	2	4	1	1	1	0	0	0	0	0	2	2	1	14	0.61	0.71	0.8	0	0	2.9	555	375	2250	0	0	0	0	0	0	0	0	350	230	2250	580	1670	6.95	5.16	1.05143	22	0.71	0.8	0	0
	1	49	65	165	23.8751	3	2	2	1	1	0	0	0	0	0	2	1	1	17	0.78	0.77		0	0	4.2	430	371	1350	500	500	0	0	1	494	705	0	1500	175	3049	1675	1374	6.55	2.95	0.435414		0.77		0	0
	2	24	56	150	24.8889	2	3	1	1	1	0	0	0	0	0	2	1	1	14	0.61	0.59		0	0	4.5	395	300	2100	1500	1500	0	0	1	720	0	0	1600	350	4320	1950	2370	11.72	6.43	1.25		0.59		0	0
	2	39	69	170	23.8754	2	2	2	1	2	0	0	0	0	1	2	1	1	11	0.82	0.61	0.62	0	0	4.4	325	330	1500	1000	1000	0	0	1	500	0	0	1200	210	3000	1410	1590	8.03	4.25	0.55336	12	0.61	0.62	1	1
	1	20	55	180	16.9753	2	5	1	1	1	0	0	0	0	0	2	1	1	10	1.09	0.99	1.6	0	0	3.4	105	100	2000	1500	1500	0	0	1	1951	1530	579	3000	140	7560	3140	4420	78.55	45.92	1.52727	21	0.99	1.6	1	1
	1	53	63	160	24.6094	2	4	1	1	1	0	0	0	0	0	2	2	2	9	0.73	0.81	0.92	0	0	4.9	480	405	2800	1000	1000	0	0	0	0	0	0	1000	430	3800	1430	2370	7.54	4.7	1.01117	10	0.81	0.92	0	0
	1	27	90	177	28.7274	1	5	1	1	1	0	0	0	0	0	2	1	1	14	1.06	0.96	1.33	0	0	4.3	445	400	2150	500	500	0	0	0	0	0	0	700	750	2650	1450	1200	3.97	1.8	1.25	19	0.96	1.33	0	0
	2	61	63	161	24.3046	2	5	1	1	2	0	1	0	1	0	2	1	1	10	0.78	0.78	1.57	0	0	3.7	360	315	2400	0	0	0	0	0	0	0	0	550	220	2400	770	1630	6.35	4.31	0.665155	20	0.78	1.57	1	1
	1	64	85	170	29.4118	2	2	2	1	1	0	0	0	0	0	2	1	1	12	1.04	1.04	1.2	0	0	3.9	330	270	1400	0	0	0	0	0	0	0	0	400	170	1400	570	830	2.99	1.78	0.444444	12	1.04	1.2	0	0
	1	55	76	165	27.9155	2	3	1	1	2	0	1	0	0	1	2	1	1	17	1.2	1.49	1.47	0	0	3.9	720	640	2700	500	500	0	0	0	0	0	0	1800	530	3200	2330	870	3.51	0.95	0.653783	13	1.49	1.47	0	0
	1	62	60	165	22.0386	2	4	1	1	2	1	1	0	0	0	2	2	1	15	0.99	1.15	1.24	0	0	3.9	495	420	1800	0	0	0	0	0	0	0	0	300	200	1800	500	1300	3.64	2.63	0.47619	18	1.15	1.24	0	0
	1	68	70	175	22.8571	2	3	1	1	2	0	1	1	0	0	2	1	1	10	0.82	0.72	0.76	0	0	4.4	355	255	1650	0	0	0	0	0	0	0	0	350	285	1650	635	1015	3.98	2.45	0.957983	9	0.72	0.76	0	0
	1	60	56	162	21.3382	2	4	1	1	2	0	0	0	0	1	2	2	1	38	1.72	1.36	1.67	0	0	3.5	435	360	3250	1000	1000	0	0	0	265	0	0	500	300	4515	800	3715	11.12	9.15	0.892857	23	1.36	1.67	1	1
	1	60	66	175	21.551	2	3	1	1	2	0	1	0	0	0	2	1	1	10	0.83	0.8		0	0	40	280	340	1150	0	0	0	0	0	0	0	0	300	140	1150	440	710	3.73	2.31	0.374332		0.8		0	0
	1	61	63	178	19.8839	2	2	2	1	2	0	0	0	0	1	2	1	1	9	0.96	1.9	2.04	1	1	4.1	690	655	4000	2500	1300	1200	0	1	1410	874	245	4000	200	9029	4200	4829	12.46	6.67	0.290803	18	1.9	2.04	1	1
	1	57	65	167	23.3067	2	2	3	1	2	0	0	0	0	1	2	1	1	24	1.18	0.91		0	0	4.3	240	220	1350	800	800	0	0	0	0	0	0	1100	330	2150	1430	720	8.27	2.77	1.38462		0.91		1	1
	1	61	72	172	24.3375	2	3	1	1	2	0	1	0	0	0	2	1	1	10	0.98	1.02		0	0	4.5	425	375	1400	400	400	0	0	0	0	0	0	900	145	1800	1045	755	3.53	1.48	0.322222		1.02		0	0
	2	63	45	159	17.7999	2	4	1	1	2	0	0	0	0	1	2	1	1	13	0.59	0.56	0.61	0	0	4	265	235	1250	550	550	0	0	0	0	0	0	900	100	1800	1000	800	9.06	4.03	0.567376	13	0.56	0.61	0	0
	2	69	55	156	22.6003	2	4	1	1	2	0	1	0	0	1	2	1	1	9	0.72	0.68		0	0	4.2	315	225	1200	0	0	0	0	0	0	0	0	300	350	1200	650	550	4.16	1.9	1.69697		0.68		0	0
	1	48	90	159	35.5999	2	2	2	1	2	0	0	0	0	1	2	1	1	17	0.92	0.94	0.9	0	0	3.1	350	315	2250	1000	1000	0	0	1	435	0	0	1500	295	3685	1795	1890	7.02	3.6	0.624339	16	0.94	0.9	0	0
	2	35	57	160	22.2656	1	4	1	1	1	0	0	0	0	0	2	1	1	8	0.65	0.7		0	0	4.3	395	325	1200	0	0	0	0	0	0	0	0	400	190	1200	590	610	3.2	1.63	0.615385		0.7		0	0
	2	50	49	152	21.2084	2	5	1	1	2	0	0	0	0	1	2	1	1	10	0.59	0.42		0	0	4.8	370	325	1650	0	0	0	0	0	0	0	0	400	400	1650	800	850	5.46	2.81	1.50706		0.42		0	0
	2	55	70	170	24.2215	2	2	2	1	1	0	0	0	0	0	2	1	1	8	0.67	0.67		0	0	4	240	190	1250	0	0	0	0	0	0	0	0	20	210	1250	230	1020	4.46	3.64	0.947368		0.67		0	0
	1	47	48	165	17.6309	2	5	1	1	1	0	0	0	0	0	2	1	1	10	0.91	0.71	0.78	0	0	4	465	430	1850	500	500	0	0	1	288	0	0	400	430	2638	830	1808	7.09	4.86	1.25	8	0.71	0.78	0	0
	2	61	55	155	22.8928	1	5	1	1	1	0	0	0	0	0	1	1	1	10	0.53	0.58	0.74	0	0	4.3	635	520	3000	1000	1000	0	0	1	490	0	0	1200	550	4490	1750	2740	7.71	4.71	1.15385	18	0.58	0.74	1	1
	2	59	63	158	25.2363	2	3	1	1	2	1	1	0	0	0	1	1	1	12	0.73	0.85		0	0	4.8	365	320	1900	0	0	0	0	0	0	0	0	50	400	1900	450	1450	4.96	3.78	1.19048		0.85		0	0
	2	53	50	153	21.3593	2	3	1	1	1	0	0	0	0	0	1	1	1	7	0.68	0.62	0.72	0	0	4.7	90	65	480	0	0	0	0	0	0	0	0	100	150	480	250	230	6.4	3.07	2.76923	7	0.62	0.72	0	0
	1	50	68	165	24.977	2	2	2	1	1	0	0	0	0	0	1	1	1	9	0.93	0.95	1.13	0	0	4.4	690	632	4400	1500	1500	0	0	1	526	0	0	1500	550	6426	2050	4376	8.22	5.6	0.76787	12	0.95	1.13	1	1
	1	52	74	165	27.1809	2	2	2	1	1	0	0	0	0	0	1	1	1	18	0.9	0.83		0	0	4.5	395	340	2350	0	0	0	0	0	0	0	0	450	240	2350	690	1660	4.82	3.41	0.572337		0.83		0	0
	1	43	60	150	26.6667	2	2	2	1	1	0	0	0	0	0	1	1	1	11	0.65	0.65	0.74	0	0	3.8	180	140	1000	0	0	0	0	0	0	0	0	300	400	1000	700	300	5.56	1.67	2.85714	8	0.65	0.74	0	0
	2	57	43	148	19.6311	2	2	1	1	2	0	1	0	0	0	2	1	1	12	0.82	0.79		0	0	4.9	235	190	500	0	0	0	0	0	0	0	0	100	100	500	200	300	2.97	1.78	0.734394		0.79		0	0
	1	45	67	170	23.1834	2	2	1	1	2	1	1	1	0	0	1	1	1	14	0.95	1.12	1.06	0	0	4.4	135	96	900	0	0	0	0	0	0	0	0	250	100	900	350	550	5.97	3.65	0.932836	14	1.12	1.06	0	0
	1	65	94	155	39.1259	3	2	3	1	2	0	1	0	0	1	1	1	1	14	0.75	0.73	0.75	0	0	3.6	415	335	1260	0	0	0	0	1	0	0	80	500	1070	1340	1570	-230	2.06	-0.35	2.03874	14	0.73	0.75	0	0
	1	67	44	155	18.3143	3	2	1	1	2	1	1	0	0	1	1	1	1	20	1.8	1.96	2.2	0	0	4.2	240	185	1200	600	600	0	0	1	440	452	0	700	420	2692	1120	1572	15.3	8.93	3.09582	20	1.96	2.2	0	0
	2	56	52	159	20.5688	2	1	1	1	2	1	1	0	0	0	1	1	1	10	0.89	0.79	0.74	0	0	4	250	210	1400	0	0	0	0	0	0	0	0	800	310	1400	1110	290	6.46	1.34	1.7033	13	0.79	0.74	0	0
	2	36	47	150	20.8889	2	1	1	1	2	0	0	0	0	1	1	1	1	9	0.77	0.54		0	0	4.5	270	230	1200	700	700	0	0	0	0	0	0	500	185	1900	685	1215	8.98	5.74	1.02683		0.54		0	0
	1	50	78	165	28.6501	2	4	1	1	2	0	1	0	0	0	1	1	1	13	1.07	1.14		0	0	4	180	140	850	0	0	0	0	0	0	0	0	200	170	850	370	480	3.63	2.05	0.934066		1.14		0	0
	2	52	90	158	36.0519	2	2	2	1	2	0	1	0	0	1	1	1	1	11	0.58	0.53	0.58	0	0	2.2	120	95	250	0	0	0	0	0	0	0	0	200	25	250	225	25	1.39	0.14	0.175439	12	0.53	0.58	0	0
	1	64	55	157	22.3133	2	5	1	1	2	1	0	0	0	1	1	1	1	14	0.85	0.9		0	0	4.4	285	250	800	750	0	750	0	0	0	0	0	300	300	1550	600	950	5.93	3.64	1.30909		0.9		1	1
	1	38	85	173	28.4005	2	2	2	1	2	0	0	0	0	1	1	1	1	9	0.96	1.12	1.22	0	0	4.6	345	235	1700	0	0	0	0	0	0	0	0	600	555	1700	1155	545	3.48	1.12	1.66708	8	1.12	1.22	0	0
	1	69	60	164	22.3081	2	5	1	1	2	1	1	1	0	0	1	1	1	15	1.08	1.22	1.23	0	0	3.8	390	325	2900	0	1000	0	0	1	720	0	0	800	210	4620	1010	3610	11.85	9.26	0.646154	24	1.22	1.23	0	0
	1	71	59	155	24.5578	2	2	2	1	2	0	1	0	0	0	1	1	1	13	0.6	0.62	0.7	0	0	3.7	255	230	1550	0	0	0	0	0	0	0	0	400	110	1550	510	1040	6.18	4.15	0.486367	15	0.62	0.7	0	0
	1	80	49	163	18.4425	2	3	1	1	1	0	0	0	0	0	1	1	1	9	0.87	0.71	0.64	0	0	4.2	330	270	2000	0	0	0	0	0	0	0	0	700	595	2000	1295	705	7.42	2.62	2.69841	9	0.71	0.64	0	0
	2	60	65	160	25.3906	2	3	1	1	2	1	1	0	0	0	1	1	1	14	1.02	1.25		0	0	4.7	135	95	1000	0	0	0	0	0	0	0	0	400	700	1000	1100	-100	6.84	-0.68	6.80162		1.25		0	0
	1	74	46	160	17.9688	2	2	3	1	1	0	0	0	0	0	1	1	1	19	1.01	1.06	1.13	0	0	3.5	295	250	1700	300	300	0	0	0	0	0	0	200	300	2000	500	1500	8.84	6.63	1.56522	26	1.06	1.13	0	0
	1	66	67	160	26.17	2	4	1	1	1	0	0	0	0	0	2	1	1	15	0.98	0.88	1.02	0	0	4.6	375	250	1750	400	400	0	0	0	0	0	0	1000	120	2150	1120	1030	5.13	2.46	0.429851	15	0.88	1.02	0	0
	1	47	46	160	17.9688	2	2	2	1	1	0	0	0	0	0	2	1	2	9	0.88	0.72	0.8	0	0	4.5	270	225	1450	500	500	0	0	1	300	0	0	900	300	2250	1200	1050	10.87	5.07	1.73913	9	0.72	0.8	1	1
	2	60	60	160	23.4375	1	4	1	1	1	0	0	0	0	0	2	1	1	12	0.96	0.78	0.83	0	0	4.3	345	310	2150	0	0	0	0	0	0	0	0	350	150	2150	500	1650	6.23	4.78	0.483871	11	0.78	0.83	0	0
	2	59	50	157	20.28	4	5	1	1	1	0	0	0	0	0	2	1	1	13	0.84	0.77	0.83	0	0	4.1	450	400	500	1500	1500	0	0	1	1016	410	220	1500	100	3646	1600	2046	10.93	6.13	3	17	0.77	0.83	0	0
	1	48	68	166	24.677	2	2	2	1	1	0	0	0	0	0	2	1	1	9	0.6	0.53		0	0	3	320	240	1900	0	0	0	0	0	0	0	0	400	200	1900	600	1300	5.24	3.58	0.735294		0.53		0	0
	2	38	76	160	29.6875	2	5	1	1	1	0	0	0	0	0	2	1	1	9	0.61	0.55		0	0	3.6	495	450	2700	0	0	0	0	0	0	0	0	500	415	2700	915	1785	4.31	2.85	0.72807		0.55		0	0
	1	74	54	160	21.0938	2	4	1	1	2	1	1	0	0	0	2	2	1	9	0.84	0.85	0.89	0	0	3.3	560	500	2300	500	500	0	0	1	540	522	0	1250	680	3862	1930	1932	7.66	3.83	1.51111	15	0.85	0.89	0	0
	1	59	65	165	23.8751	2	3	1	1	2	0	1	1	0	0	2	1	1	16	0.84	0.8	0.82	0	0	4.4	360	150	1700	0	0	0	0	0	0	0	0	150	400	1700	550	1150	4.36	2.95	2.46154	7	0.8	0.82	0	0
	2	61	40	150	17.7778	3	4	1	1	2	0	0	0	1	0	2	1	1	15	0.56	0.63	0.69	0	0	1.5	390	340	3100	1000	1000	0	0	1	570	0	0	1800	160	4670	1960	2710	20.6	11.95	0.705882	15	0.63	0.69	1	1
	2	45	46	168	16.2982	1	2	1	1	2	1	1	0	0	0	2	1	2	13	0.57	0.47	0.44	0	0	4.7	315	280	2400	1000	1000	0	0	0	0	0	0	1500	235	3400	1735	1665	14.08	6.89	1.09472	12	0.47	0.44	0	0
	2	40	48	160	18.75	2	5	1	1	2	0	0	0	0	1	1	1	2	12	0.58	0.39	0.62	0	0	4.3	395	330	1250	500	500	0	0	0	0	0	0	300	200	1750	500	1250	5.54	3.96	0.757576	14	0.39	0.62	0	0
	2	68	45	150	20	2	1	1	1	2	1	1	0	0	1	1	1	2	8	0.82	0.85	1.13	0	0	4.5	340	300	1700	500	0	500	0	0	0	0	0	500	305	2200	805	1395	8.63	5.47	1.35556	23	0.85	1.13	1	1
	2	43	70	165	25.7117	1	5	1	1	1	0	0	0	0	0	2	1	1	8	0.68	0.63	0.71	0	0	4.4	375	340	2550	0	0	0	0	0	0	0	0	800	345	2550	1145	1405	5.83	3.21	0.869748	9	0.63	0.71	0	0
	1	52	62	170	21.4533	3	4	1	1	2	0	1	0	0	1	2	2	1	18	0.94	1.66	2.21	1	1	3.8	435	450	2280	1500	1500	0	0	0	0	0	0	700	140	3780	840	2940	8.41	6.54	0.301075	20	1.66	2.21	0	0
	2	39	54	165	19.8347	2	2	2	1	1	0	0	0	0	0	2	1	1	16	0.95	1.05	1.63	0	0	3.6	310	260	2700	1100	0	1100	0	1	650	0	0	2000	50	4450	2050	2400	15.95	8.6	0.213675	20	1.05	1.63	1	1
	1	39	58	160	22.6562	2	2	2	1	1	0	0	0	0	0	2	1	1	10	0.82	0.72	0.72	0	0	3.9	375	325	1850	1000	0	1000	0	1	350	0	0	1200	350	3200	1550	1650	8.83	4.55	1.11406	6	0.72	0.72	0	0
	2	31	54	158	21.63	1	5	1	1	1	0	0	0	0	0	2	1	1	10	0.74	0.67		0	0	4.2	445	405	2900	0	0	0	0	0	0	0	0	1400	800	2900	2200	700	7.24	1.75	2.19479		0.67		0	0
	1	39	72	170	24.9135	3	2	1	1	1	0	0	0	0	0	2	1	1	11	0.88	0.8	0.67	0	0	4.6	420	390	3050	1500	1500	0	0	0	0	0	0	2200	245	4550	2445	2105	9.03	4.18	0.523504	7	0.8	0.67	1	1
	1	65	53	162	20.1951	2	2	1	1	1	0	0	0	0	0	1	1	1	10	0.89	0.87	0.99	0	0	3.4	185	165	350	500	0	500	0	0	0	0	0	700	270	850	970	-120	5.2	-0.73	1.85249	13	0.87	0.99	0	0
	1	52	66	165	24.2424	1	4	1	1	2	0	0	0	0	1	2	2	1	7	0.97	0.93		0	0	4.2	555	500	2100	0	0	0	0	0	0	0	0	500	600	2100	1100	1000	3.44	1.64	1.09091		0.93		0	0
	1	41	73	170	25.2595	1	5	1	1	1	0	0	0	0	0	2	1	1	13	1	0.84	0.92	0	0	4.5	435	395	2550	200	0	200	0	0	0	0	0	700	445	2750	1145	1605	5.2	3.03	0.925958	14	0.84	0.92	0	0
	2	34	58	151	25.4375	1	5	1	1	1	0	0	0	0	0	1	1	1	7	0.75	0.75		0	0	4.7	405	365	1650	300	300	0	0	1	480	0	0	700	300	2430	1000	1430	6.21	3.65	0.85026		0.75		1	1
	1	63	65	163	24.4646	2	4	1	1	1	0	0	0	0	0	1	1	1	13	0.91	0.75	0.67	0	0	4.2	690	635	3900	1500	1500	0	0	1	1050	409	125	1700	1275	6984	2975	4009	9.34	5.36	1.85342	8	0.75	0.67	1	0
	1	67	44	160	17.1875	2	4	1	1	1	0	0	0	0	0	2	1	1	14	0.77	0.7	0.91	0	0	4	400	350	1750	800	800	0	0	1	230	0	0	1600	400	2780	2000	780	9.48	2.66	1.55844	12	0.7	0.91	1	1
	1	68	45	162	17.1468	2	4	1	1	2	1	1	0	0	0	2	1	1	10	0.76	1.58	2.1	1	2	4.1	515	470	3200	0	0	0	0	0	0	0	0	800	150	3200	950	2250	8.28	5.83	0.425532	26	1.58	2.1	0	0
	1	61	57	170	19.7232	3	4	1	1	1	0	0	0	0	0	1	1	1	15	0.99	0.9	1.7	0	0	3.7	540	475	2720	0	0	0	0	1	230	0	0	450	595	2950	1045	1905	5.75	3.71	1.31856	24	0.9	1.7	1	1
	2	58	52	156	21.3675	2	1	1	1	2	0	0	0	0	1	1	1	1	15	0.68	0.55	0.56	0	0	4.6	535	470	2850	0	0	0	0	0	0	0	0	350	780	2850	1130	1720	6.15	3.71	1.91489	11	0.55	0.56	0	0
	1	60	60	175	19.5918	2	4	1	1	2	0	0	0	0	1	2	1	1	10	1	0.77	0.85	0	0	4.1	480	405	3000	1000	1000	0	0	0	0	0	0	700	198	4000	898	3102	8.33	6.46	0.488889	7	0.77	0.85	0	0
	1	59	54	162	20.5761	3	2	2	1	1	0	0	0	0	0	2	1	1	13	0.79	0.79	0.91	0	0	3.6	530	485	4200	300	300	0	0	0	0	0	0	200	1290	4500	1490	3010	9.43	6.31	2.95533	14	0.79	0.91	0	0
	1	72	46	170	15.917	3	2	2	1	1	0	0	0	0	0	2	1	1	16	1.07	0.85	1.18	0	0	3.6	330	210	1060	800	800	0	0	0	0	0	0	600	350	1860	950	910	7.35	3.6	2.17391	10	0.85	1.18	0	0
	2	21	65	155	27.0552	3	2	1	1	2	0	1	0	0	1	2	1	1	10	0.61	0.9	1.85	0	0	3.6	340	290	2250	300	300	0	0	1	290	0	0	2000	1080	2840	3080	-240	7.71	-0.65	3.43767	17	0.9	1.85	1	1
	2	26	74	154	31.2026	2	1	1	1	2	0	0	0	0	1	2	1	1	13	0.55	0.6	0.58	0	0	4	495	425	2650	1000	1000	0	0	0	0	0	0	700	578	3650	1278	2372	5.98	3.89	1.1027	10	0.6	0.58	0	0
	1	60	50	158	20.0288	2	5	1	1	2	0	1	0	0	0	2	1	1	12	1.27	1.03	1.07	0	0	4	480	390	1850	800	800	0	0	0	0	0	0	700	172	2650	872	1778	6.62	4.45	0.529231	10	1.03	1.07	0	0
	1	68	66	170	22.8374	2	4	1	1	2	1	1	1	0	1	2	1	1	19	0.99	1.01	1.49	0	0	3.9	465	385	2400	500	500	0	0	1	480	0	0	900	270	3380	1170	2210	7.74	5.21	0.637544	19	1.01	1.49	1	1
	2	52	58	160	22.6562	2	5	1	1	1	0	0	0	0	0	2	1	1	15	0.93	0.61	0.7	0	0	4.3	525	480	1850	500	500	0	0	0	0	0	0	500	830	2350	1330	1020	4.63	2.01	1.78879	12	0.61	0.7	0	0
	1	68	68	163	25.5937	2	5	1	1	2	0	1	0	0	1	2	1	1	12	0.89	0.89	0.82	0	0	4.7	315	265	1000	0	0	0	0	0	0	0	0	550	815	1000	1365	-365	2.8	-1.02	2.71365	12	0.89	0.82	0	0
	1	57	60	155	24.97	2	3	1	1	2	0	0	1	1	0	1	1	1	11	1.1	0.91	0.88	0	0	4.5	370	280	2100	0	0	0	0	0	0	0	0	200	280	2100	480	1620	5.67568	4.37838	1	8	0.91	0.88	1	1
	1	19	55	162	20.96	1	5	1	1	1	0	0	0	0	0	2	1	1	8	0.82	0.82		0	0	4.6	435	400	2750	500	0	0	500	0	0	0	0	400	300	3250	700	2550	8.15047	6.39498	0.818182		0.82		0	0
	2	59	53	162	20.1951	2	3	1	1	2	0	0	1	0	0	1	1	1	5	0.71	0.74	0.87	0	0	3.6	495	455	1520	1000	0	1000	0	0	0	0	0	600	212	2520	812	1708	5.76	3.91	0.527473	10	0.74	0.87	0	0
	2	19	53	150	23.5556	1	5	1	1	1	0	0	0	0	0	2	1	1	13	0.66	0.59		0	0	4.4	285	255	1850	0	0	0	0	0	0	0	0	400	255	1850	655	1195	7.35	4.75	1.13208		0.59		0	0
	2	62	46	145	21.8787	3	2	2	1	2	0	1	1	0	0	2	1	1	11	0.48	0.41	0.43	0	0	4.5	330	255	1350	0	0	0	0	0	0	0	0	400	190	1350	590	760	5.34	3	0.971867	10	0.41	0.43	0	0
	1	49	55	160	21.4844	2	2	2	1	1	0	0	0	0	0	2	1	1	8	0.65	0.71	0.77	0	0	4.3	345	260	1200	0	0	0	0	0	0	0	0	400	325	1200	725	475	3.79	1.5	1.36364	10	0.71	0.77	0	0
	2	72	43	150	19.1111	2	5	1	1	2	0	1	0	0	0	2	1	1	19	0.77	0.86	1.01	0	0	3.8	570	515	2850	500	500	0	0	0	0	0	0	500	370	3350	870	2480	8.2	6.07	1.00248	20	0.86	1.01	1	1
	1	59	55	160	21.4844	2	5	1	1	2	0	0	0	0	1	2	1	1	15	0.93	0.84	0.95	0	0	4.3	320	275	1500	0	0	0	0	0	0	0	0	100	600	1500	700	800	5.11	2.73	2.38017	18	0.84	0.95	0	0
	1	32	59	165	21.6713	3	5	1	1	2	0	0	0	0	1	2	1	1	10	0.78	0.51		0	0	2.9	420	360	2300	1300	1300	0	0	1	255	514	0	1200	450	4369	1650	2719	10.58	6.58	1.27119		0.51		1	1
	1	62	75	170	25.9516	2	4	1	1	2	1	1	1	0	0	1	1	1	9	0.88	0.79	1.02	0	0	3.8	175	140	700	0	0	0	0	0	0	0	0	200	80	700	280	420	3.2	1.92	0.457143	13	0.79	1.02	0	0
	1	60	60	163	22.5827	2	4	1	1	2	1	1	0	0	1	2	1	1	20	1.48	1.52	1.47	0	0	4.5	360	335	1600	300	300	0	0	0	0	0	0	700	375	1900	1075	825	5.28	2.29	1.1194	18	1.52	1.47	0	0
	2	51	47	150	20.8889	2	3	1	1	2	0	0	0	0	1	2	1	1	10	0.94	1	1.08	0	0	4.4	210	165	1600	350	350	0	0	0	0	0	0	500	805	1950	1305	645	11.85	3.92	6.22824	15	1	1.08	0	0
	2	76	52	158	20.83	2	4	1	1	2	0	0	0	0	1	2	1	1	15	0.8	0.74	0.6	0	0	3.3	435	350	1770	0	0	0	0	1	293	0	0	600	170	2063	770	1293	5.47	3.43	0.56044	15	0.74	0.6	1	1
	1	63	77	172	26.0276	3	2	1	1	2	0	1	0	0	0	2	1	1	19	1.22	1.65	3.35	1	1	4	825	765	3000	0	0	0	0	1	515	0	0	1800	145	3515	1945	1570	3.31995	1.48288	0.147695	56	1.65	3.35	1	1
	1	60	51	170	17.6471	2	2	3	2	2	0	0	0	1	0	2	2	1	11	0.7	1.77	3.41	1	2	4	330	280	1200	1050	1050	0	0	0	0	0	0	800	290	2250	1090	1160	8.02	4.14	1.21849	49	1.77	3.41	0	0
	2	44	65	159	25.711	2	5	1	1	2	0	0	0	0	1	1	1	1	8	0.71	0.52		0	0	4.5	355	310	2050	400	400	0	0	0	0	0	0	800	150	2450	950	1500	6.37	3.9	0.44665		0.52		0	0
	1	58	86	168	30.4705	3	2	2	1	1	0	0	0	0	0	1	1	1	36	2.45	1.23	1.2	0	0	3.4	145	100	2700	350	350	0	0	1	450	0	0	300	110	3500	410	3090	16.84	14.87	0.767442	17	1.23	1.2	0	0
	2	37	50	153	21.3593	4	5	1	1	2	0	0	0	0	1	2	1	1	15	1.05	1.08	1.37	0	0	3.7	100	70	600	0	0	0	0	1	895	1028	285	3000	100	2808	3100	-292	33.7	-3.5	1.71429	20	1.08	1.37	0	0
	1	68	57	160	22.2656	3	2	1	1	2	0	0	0	0	1	2	1	1	12	1.81	1.55	2.25	0	0	3.6	580	515	3850	2500	500	2000	0	1421	945	476	0	2100	420	7771	2520	5251	14.1	9.53	0.858457	26	1.55	2.25	0	0
	1	59	53	180	16.358	2	5	1	1	2	0	1	0	0	0	1	1	1	9	0.78	0.87		0	0	3.9	315	275	1700	0	0	0	0	0	0	0	0	300	150	1700	450	1250	6.11	4.49	0.617496		0.87		0	0
	1	19	55	170	19.0311	2	5	1	1	1	0	0	0	0	0	2	1	1	7	0.59	0.96		1	1	4.4	390	345	1550	450	450	0	0	0	0	0	0	800	300	2000	1100	900	5.59	2.52	0.948617		0.96		0	0
	1	48	48	160	18.75	3	2	2	1	2	0	0	0	0	1	2	1	1	13	0.84	0.56		0	0	3.9	360	305	2150	500	500	0	0	0	0	0	0	800	500	2650	1300	1350	9.2	4.69	2.04918		0.56		0	0
	1	60	50	159	19.7777	2	5	1	1	1	0	0	0	0	0	1	1	1	15	0.91	0.86		0	0	4.3	195	150	1050	0	0	0	0	0	0	0	0	50	280	1050	330	720	6.46	4.43	2.24		0.86		0	0
	1	61	60	160	23.4375	1	2	1	1	1	0	0	0	0	0	1	1	1	14	1.19	1.25		0	0	4.3	255	205	700	0	0	0	0	0	0	0	0	100	300	700	400	300	2.75	1.18	1.46341		1.25		0	0
	1	70	60	160	23.4375	2	4	1	1	1	0	0	0	0	0	2	1	1	22	1.05	1.06		0	0	4.2	325	275	2200	0	0	0	0	0	0	0	0	800	150	2200	950	1250	6.77	3.85	0.545455		1.06		0	0
	2	59	64	145	30.44	2	4	1	1	1	0	0	0	0	0	1	1	2	12	0.76	0.71		0	0	4.6	270	230	1300	0	0	0	0	0	0	0	0	100	25	1300	125	1175	4.51	4.08	0.101902		0.71		0	0
	1	29	70	172	23.6614	2	2	2	1	2	0	0	0	0	1	1	1	2	12	0.94	1.03		0	0	4.8	335	295	1100	0	0	0	0	0	0	0	0	600	230	1100	830	270	26.94	6.61	0.668281		1.03		0	0
	1	48	65	165	23.8751	3	2	2	1	2	0	1	0	0	1	1	1	1	76	5.33	7.07	7.96	1	1	3.7	250	210	1150	0	0	0	0	1	200	0	0	600	300	1350	900	450	4.98	1.66	1.31868	62	7.07	7.96	1	1
	2	50	75	160	29.2969	3	1	2	1	2	0	0	0	0	1	1	1	1	14	0.8	0.5		0	0	4.3	390	330	1250	1600	1000	600	0	1	200	0	0	1500	320	3050	1820	1230	6.26	2.52	0.775758		0.5		0	0
	2	74	45	150	20	2	5	1	1	2	0	1	0	0	0	1	1	1	9	0.7	0.69	0.54	0	0	2.9	485	445	2350	0	0	0	0	0	0	0	0	400	250	2350	650	1700	6.46	4.67	0.749064	10	0.69	0.54	0	0
	1	60	70	161	27.0051	3	2	2	1	2	0	0	0	0	1	1	1	1	17	1.51	1.35		0	0	4.3	155	100	1250	0	0	0	0	0	0	0	0	150	450	1250	600	650	6.91244	3.59447	3.85714		1.35		0	0
	1	67	77	172	26.0276	3	5	1	1	2	0	1	1	1	0	1	1	1	16	1.08	1.02		0	0	3.7	275	230	1900	0	0	0	0	0	0	0	0	100	250	1900	350	1550	5.38	4.39	0.846979		1.02		0	0
	1	65	54	163	20.3244	2	2	2	1	2	0	0	0	0	1	1	1	1	10	0.84	0.81		0	0	4.2	210	165	1200	0	0	0	0	0	0	0	0	10	340	1200	350	850	6.35	4.5	2.28956		0.81		0	0
	1	68	64	171	21.8871	2	3	1	1	1	0	0	0	0	0	1	1	1	12	1.01	0.93		0	0	4.6	330	275	1600	0	0	0	0	0	0	0	0	200	370	1600	570	1030	4.55	2.93	1.26136		0.93		0	0
	2	59	51.3	154	21.631	2	5	1	1	2	0	1	0	0	1	1	1	1	15	0.9	0.91		0	0	4	140	110	550	0	0	0	0	0	0	0	0	100	10	550	110	440	4.59	3.68	0.106326		0.91		0	0
	1	58	70	170	24.2215	3	2	3	2	1	0	0	0	0	0	1	1	1	8	1.01	1.06		0	0	4.4	210	170	900	300	300	0	0	0	0	0	0	200	75	1200	275	925	4.9	3.78	0.378151		1.06		0	0
	1	66	70	165	25.7117	2	2	1	1	1	0	0	0	0	0	1	1	1	12	1.36	0.6		0	0	4.4	230	195	1050	0	0	0	0	0	0	0	0	300	155	1050	455	595	3.91	2.22	0.681319		0.6		0	0
	1	61	60	161	23.1473	2	5	1	1	2	0	1	0	0	1	1	1	1	15	0.9	0.7		0	0	4	135	105	550	0	0	0	0	0	0	0	0	100	10	550	110	440	4.07	3.26	0.0952381		0.7		0	0
	1	60	57	155	23.7253	3	2	2	1	2	0	0	0	0	1	1	1	1	14	0.97	0.8		0	0	4.7	240	195	1000	0	0	0	0	0	0	0	0	100	220	1000	320	680	4.39	2.98	1.18758		0.8		0	0
	1	22	65	165	23.8751	4	5	1	1	1	0	0	0	0	0	1	1	1	8	1	0.77	0.72	0	0	3	165	130	200	500	500	0	0	1	235	924	235	600	1200	2094	1800	294	11.71	1.64	8.52071	3	0.77	0.72	0	0
	1	61	65	166	23.5883	2	3	1	1	2	0	1	0	0	0	1	1	1	7	0.8	0.54		0	0	3.9	420	365	2050	0	0	0	0	0	0	0	0	800	490	2050	1290	760	4.51	1.67	1.2392		0.54		0	0
	1	72	60	156	24.6548	2	5	1	1	2	0	1	0	0	1	1	1	1	16	1.55	0.6		0	0	4.2	100	75	250	0	0	0	0	0	0	0	0	10	160	250	170	80	2.5	0.8	2.13333		0.6		0	0
	2	68	47.7	147	22.0741	2	5	1	1	1	0	0	0	0	0	1	1	1	8	0.67	0.47		0	0	3.6	265	205	1900	0	0	0	0	0	0	0	0	200	365	1900	565	1335	9.02	6.34	2.23961		0.47		0	0
	1	71	65	170	22.4913	2	5	1	1	2	0	1	1	0	0	1	1	1	21	0.94	0.9		0	0	4.9	210	165	750	0	0	0	0	0	0	0	0	750	120	750	870	-120	3.3	-0.53	0.671329		0.9		0	0
	1	69	42	100	42	2	4	1	1	2	1	1	0	0	0	1	1	2	30	1.32	3	3.1	1	2	3.3	435	380	2700	500	500	0	0	1	270	0	0	850	605	3470	1455	2015	11.4	6.62	2.27444	32	3	3.1	0	0
	1	64	54	157	21.9076	1	4	1	1	1	0	0	0	0	0	1	2	2	10	0.97	1.2	1.45	0	0	3.5	405	365	3200	1000	1000	0	0	1	900	0	0	1000	1225	5100	2225	2875	13.99	7.89	3.72907	29	1.2	1.45	0	0
	2	48	50	152	21.6413	2	1	1	1	1	0	0	0	0	0	1	2	2	6	0.56	0.5	0.58	0	0	4.2	540	490	2900	700	700	0	0	0	0	0	0	700	477	3600	1177	2423	8	5.38	1.16816	12	0.5	0.58	0	0
[truncated: 62 more columns]
